# Supplementary material for: Spatial structure evolution and ecosystem service relationship changes in urban-fringe-rural areas of megacities: Evidence from Suzhou, China
Source: PLoS One. 2025 Sep 24;20(9):e0332934. doi: 10.1371/journal.pone.0332934 (PMC12459847; doi:10.1371/journal.pone.0332934)
Supplement: S1 File — (ZIP) [file pone.0332934.s003.zip]

Archive with 151 entries (133 files):
- S1_File.mpk/Administrative boundaries/
- S1_File.mpk/Administrative boundaries/╟°╝╢╜τ╧▀.CPG
- S1_File.mpk/Administrative boundaries/╟°╝╢╜τ╧▀.dbf
- S1_File.mpk/Administrative boundaries/╟°╝╢╜τ╧▀.prj
- S1_File.mpk/Administrative boundaries/╟°╝╢╜τ╧▀.sbn
- S1_File.mpk/Administrative boundaries/╟°╝╢╜τ╧▀.sbx
- S1_File.mpk/Administrative boundaries/╟°╝╢╜τ╧▀.shp
- S1_File.mpk/Administrative boundaries/╟°╝╢╜τ╧▀.shp.xml
- S1_File.mpk/Administrative boundaries/╟°╝╢╜τ╧▀.shx
- S1_File.mpk/Administrative boundaries/╨┬╜¿╬─╝■╡╪└φ╩2╛▌┐Γ.gdb/
- S1_File.mpk/Administrative boundaries/╨┬╜¿╬─╝■╡╪└φ╩2╛▌┐Γ.gdb/a00000001.gdbindexes
- S1_File.mpk/Administrative boundaries/╨┬╜¿╬─╝■╡╪└φ╩2╛▌┐Γ.gdb/a00000001.gdbtable
- S1_File.mpk/Administrative boundaries/╨┬╜¿╬─╝■╡╪└φ╩2╛▌┐Γ.gdb/a00000001.gdbtablx
- S1_File.mpk/Administrative boundaries/╨┬╜¿╬─╝■╡╪└φ╩2╛▌┐Γ.gdb/a00000001.TablesByName.atx
- S1_File.mpk/Administrative boundaries/╨┬╜¿╬─╝■╡╪└φ╩2╛▌┐Γ.gdb/a00000002.gdbtable
- S1_File.mpk/Administrative boundaries/╨┬╜¿╬─╝■╡╪└φ╩2╛▌┐Γ.gdb/a00000002.gdbtablx
- S1_File.mpk/Administrative boundaries/╨┬╜¿╬─╝■╡╪└φ╩2╛▌┐Γ.gdb/a00000003.gdbindexes
- S1_File.mpk/Administrative boundaries/╨┬╜¿╬─╝■╡╪└φ╩2╛▌┐Γ.gdb/a00000003.gdbtable
- S1_File.mpk/Administrative boundaries/╨┬╜¿╬─╝■╡╪└φ╩2╛▌┐Γ.gdb/a00000003.gdbtablx
- S1_File.mpk/Administrative boundaries/╨┬╜¿╬─╝■╡╪└φ╩2╛▌┐Γ.gdb/a00000004.CatItemsByPhysicalName.atx
- S1_File.mpk/Administrative boundaries/╨┬╜¿╬─╝■╡╪└φ╩2╛▌┐Γ.gdb/a00000004.CatItemsByType.atx
- S1_File.mpk/Administrative boundaries/╨┬╜¿╬─╝■╡╪└φ╩2╛▌┐Γ.gdb/a00000004.FDO_UUID.atx
- S1_File.mpk/Administrative boundaries/╨┬╜¿╬─╝■╡╪└φ╩2╛▌┐Γ.gdb/a00000004.gdbindexes
- S1_File.mpk/Administrative boundaries/╨┬╜¿╬─╝■╡╪└φ╩2╛▌┐Γ.gdb/a00000004.gdbtable
- S1_File.mpk/Administrative boundaries/╨┬╜¿╬─╝■╡╪└φ╩2╛▌┐Γ.gdb/a00000004.gdbtablx
- S1_File.mpk/Administrative boundaries/╨┬╜¿╬─╝■╡╪└φ╩2╛▌┐Γ.gdb/a00000004.spx
- S1_File.mpk/Administrative boundaries/╨┬╜¿╬─╝■╡╪└φ╩2╛▌┐Γ.gdb/a00000005.CatItemTypesByName.atx
- S1_File.mpk/Administrative boundaries/╨┬╜¿╬─╝■╡╪└φ╩2╛▌┐Γ.gdb/a00000005.CatItemTypesByParentTypeID.atx
- S1_File.mpk/Administrative boundaries/╨┬╜¿╬─╝■╡╪└φ╩2╛▌┐Γ.gdb/a00000005.CatItemTypesByUUID.atx
- S1_File.mpk/Administrative boundaries/╨┬╜¿╬─╝■╡╪└φ╩2╛▌┐Γ.gdb/a00000005.gdbindexes
- S1_File.mpk/Administrative boundaries/╨┬╜¿╬─╝■╡╪└φ╩2╛▌┐Γ.gdb/a00000005.gdbtable
- S1_File.mpk/Administrative boundaries/╨┬╜¿╬─╝■╡╪└φ╩2╛▌┐Γ.gdb/a00000005.gdbtablx
- S1_File.mpk/Administrative boundaries/╨┬╜¿╬─╝■╡╪└φ╩2╛▌┐Γ.gdb/a00000006.CatRelsByDestinationID.atx
- S1_File.mpk/Administrative boundaries/╨┬╜¿╬─╝■╡╪└φ╩2╛▌┐Γ.gdb/a00000006.CatRelsByOriginID.atx
- S1_File.mpk/Administrative boundaries/╨┬╜¿╬─╝■╡╪└φ╩2╛▌┐Γ.gdb/a00000006.CatRelsByType.atx
- S1_File.mpk/Administrative boundaries/╨┬╜¿╬─╝■╡╪└φ╩2╛▌┐Γ.gdb/a00000006.FDO_UUID.atx
- S1_File.mpk/Administrative boundaries/╨┬╜¿╬─╝■╡╪└φ╩2╛▌┐Γ.gdb/a00000006.gdbindexes
- S1_File.mpk/Administrative boundaries/╨┬╜¿╬─╝■╡╪└φ╩2╛▌┐Γ.gdb/a00000006.gdbtable
- S1_File.mpk/Administrative boundaries/╨┬╜¿╬─╝■╡╪└φ╩2╛▌┐Γ.gdb/a00000006.gdbtablx
- S1_File.mpk/Administrative boundaries/╨┬╜¿╬─╝■╡╪└φ╩2╛▌┐Γ.gdb/a00000007.CatRelTypesByBackwardLabel.atx
- S1_File.mpk/Administrative boundaries/╨┬╜¿╬─╝■╡╪└φ╩2╛▌┐Γ.gdb/a00000007.CatRelTypesByDestItemTypeID.atx
- S1_File.mpk/Administrative boundaries/╨┬╜¿╬─╝■╡╪└φ╩2╛▌┐Γ.gdb/a00000007.CatRelTypesByForwardLabel.atx
- S1_File.mpk/Administrative boundaries/╨┬╜¿╬─╝■╡╪└φ╩2╛▌┐Γ.gdb/a00000007.CatRelTypesByName.atx
- S1_File.mpk/Administrative boundaries/╨┬╜¿╬─╝■╡╪└φ╩2╛▌┐Γ.gdb/a00000007.CatRelTypesByOriginItemTypeID.atx
- S1_File.mpk/Administrative boundaries/╨┬╜¿╬─╝■╡╪└φ╩2╛▌┐Γ.gdb/a00000007.CatRelTypesByUUID.atx
- S1_File.mpk/Administrative boundaries/╨┬╜¿╬─╝■╡╪└φ╩2╛▌┐Γ.gdb/a00000007.gdbindexes
- S1_File.mpk/Administrative boundaries/╨┬╜¿╬─╝■╡╪└φ╩2╛▌┐Γ.gdb/a00000007.gdbtable
- S1_File.mpk/Administrative boundaries/╨┬╜¿╬─╝■╡╪└φ╩2╛▌┐Γ.gdb/a00000007.gdbtablx
- S1_File.mpk/Administrative boundaries/╨┬╜¿╬─╝■╡╪└φ╩2╛▌┐Γ.gdb/gdb
- S1_File.mpk/Administrative boundaries/╨┬╜¿╬─╝■╡╪└φ╩2╛▌┐Γ.gdb/timestamps
- S1_File.mpk/Administrative boundaries/┤σ╝╢╜τ╧▀.CPG
- S1_File.mpk/Administrative boundaries/┤σ╝╢╜τ╧▀.dbf
- S1_File.mpk/Administrative boundaries/┤σ╝╢╜τ╧▀.prj
- S1_File.mpk/Administrative boundaries/┤σ╝╢╜τ╧▀.sbn
- S1_File.mpk/Administrative boundaries/┤σ╝╢╜τ╧▀.sbx
- S1_File.mpk/Administrative boundaries/┤σ╝╢╜τ╧▀.shp
- S1_File.mpk/Administrative boundaries/┤σ╝╢╜τ╧▀.shp.xml
- S1_File.mpk/Administrative boundaries/┤σ╝╢╜τ╧▀.shx
- S1_File.mpk/Administrative boundaries/╒≥╝╢╜τ╧▀.CPG
- S1_File.mpk/Administrative boundaries/╒≥╝╢╜τ╧▀.dbf
- S1_File.mpk/Administrative boundaries/╒≥╝╢╜τ╧▀.prj
- S1_File.mpk/Administrative boundaries/╒≥╝╢╜τ╧▀.sbn
- S1_File.mpk/Administrative boundaries/╒≥╝╢╜τ╧▀.sbx
- S1_File.mpk/Administrative boundaries/╒≥╝╢╜τ╧▀.shp
- S1_File.mpk/Administrative boundaries/╒≥╝╢╜τ╧▀.shp.xml
- S1_File.mpk/Administrative boundaries/╒≥╝╢╜τ╧▀.shx
- S1_File.mpk/Annual precipitation grid/
- S1_File.mpk/Annual precipitation grid/2010/
- S1_File.mpk/Annual precipitation grid/2010/2010.tfw
- S1_File.mpk/Annual precipitation grid/2010/2010.tif
- S1_File.mpk/Annual precipitation grid/2010/2010.tif.aux.xml
- S1_File.mpk/Annual precipitation grid/2022/
- S1_File.mpk/Annual precipitation grid/2022/2022.tfw
- S1_File.mpk/Annual precipitation grid/2022/2022.tif
- S1_File.mpk/Annual precipitation grid/2022/2022.tif.aux.xml
- S1_File.mpk/Average temperature per year/
- S1_File.mpk/Average temperature per year/2010/
- S1_File.mpk/Average temperature per year/2010/2010.tif
- S1_File.mpk/Average temperature per year/2010/2010.tif.aux.xml
- S1_File.mpk/Average temperature per year/2022/
- S1_File.mpk/Average temperature per year/2022/2022.tif
- S1_File.mpk/Average temperature per year/2022/2022.tif.aux.xml
- S1_File.mpk/Dem/
- S1_File.mpk/Dem/dblbnd.adf
- S1_File.mpk/Dem/hdr.adf
- S1_File.mpk/Dem/metadata.xml
- S1_File.mpk/Dem/prj.adf
- S1_File.mpk/Dem/sta.adf
- S1_File.mpk/Dem/vat.adf
- S1_File.mpk/Dem/w001001.adf
- S1_File.mpk/Dem/w001001x.adf
- S1_File.mpk/Land use/
- S1_File.mpk/Land use/2010/
- S1_File.mpk/Land use/2010/dblbnd.adf
- S1_File.mpk/Land use/2010/hdr.adf
- S1_File.mpk/Land use/2010/metadata.xml
- S1_File.mpk/Land use/2010/prj.adf
- S1_File.mpk/Land use/2010/sta.adf
- S1_File.mpk/Land use/2010/vat.adf
- S1_File.mpk/Land use/2010/w001001.adf
- S1_File.mpk/Land use/2010/w001001x.adf
- S1_File.mpk/Land use/2022/
- S1_File.mpk/Land use/2022/2022─ΩESRI═┴╡╪╕▓╕╟_╜¡╦╒╩í_╦╒╓▌╩╨.tfw
- S1_File.mpk/Land use/2022/2022─ΩESRI═┴╡╪╕▓╕╟_╜¡╦╒╩í_╦╒╓▌╩╨.tif
- S1_File.mpk/Land use/2022/2022─ΩESRI═┴╡╪╕▓╕╟_╜¡╦╒╩í_╦╒╓▌╩╨.tif.aux.xml
- S1_File.mpk/Land use/2022/2022─ΩESRI═┴╡╪╕▓╕╟_╜¡╦╒╩í_╦╒╓▌╩╨.tif.vat.cpg
- S1_File.mpk/Land use/2022/2022─ΩESRI═┴╡╪╕▓╕╟_╜¡╦╒╩í_╦╒╓▌╩╨.tif.vat.dbf
- S1_File.mpk/Land use/2022/═┴╡╪╕▓╕╟└α╨═.xlsx
- S1_File.mpk/Pawc/
- S1_File.mpk/Pawc/info/
- S1_File.mpk/Pawc/info/arc.dir
- S1_File.mpk/Pawc/info/arc0000.dat
- S1_File.mpk/Pawc/info/arc0000.nit
- S1_File.mpk/Pawc/info/arc0001.dat
- S1_File.mpk/Pawc/info/arc0001.nit
- S1_File.mpk/Pawc/pawc.aux.xml
- S1_File.mpk/Pawc/pawc/
- S1_File.mpk/Pawc/pawc/dblbnd.adf
- S1_File.mpk/Pawc/pawc/hdr.adf
- S1_File.mpk/Pawc/pawc/metadata.xml
- S1_File.mpk/Pawc/pawc/prj.adf
- S1_File.mpk/Pawc/pawc/sta.adf
- S1_File.mpk/Pawc/pawc/w001001.adf
- S1_File.mpk/Pawc/pawc/w001001x.adf
- S1_File.mpk/Population/
- S1_File.mpk/Population/2010/
- S1_File.mpk/Population/2010/HXPT_NDVI_MONTH_MAX_250m_201001_╦╒╓▌╩╨_20230228233439.tif
- S1_File.mpk/Population/2010/HXPT_NDVI_MONTH_MAX_250m_201002_╦╒╓▌╩╨_20230228235658.tif
- S1_File.mpk/Population/2010/HXPT_NDVI_MONTH_MAX_250m_201003_╦╒╓▌╩╨_20230301001948.tif
- S1_File.mpk/Population/2010/HXPT_NDVI_MONTH_MAX_250m_201004_╦╒╓▌╩╨_20230301004222.tif
- S1_File.mpk/Population/2010/HXPT_NDVI_MONTH_MAX_250m_201005_╦╒╓▌╩╨_20230301010403.tif
- S1_File.mpk/Population/2010/HXPT_NDVI_MONTH_MAX_250m_201006_╦╒╓▌╩╨_20230301012645.tif
- S1_File.mpk/Population/2010/HXPT_NDVI_MONTH_MAX_250m_201007_╦╒╓▌╩╨_20230301014935.tif
- S1_File.mpk/Population/2010/HXPT_NDVI_MONTH_MAX_250m_201008_╦╒╓▌╩╨_20230301021214.tif
- S1_File.mpk/Population/2010/HXPT_NDVI_MONTH_MAX_250m_201009_╦╒╓▌╩╨_20230301023500.tif
- S1_File.mpk/Population/2010/HXPT_NDVI_MONTH_MAX_250m_201010_╦╒╓▌╩╨_20230301025757.tif
- S1_File.mpk/Population/2010/HXPT_NDVI_MONTH_MAX_250m_201011_╦╒╓▌╩╨_20230301032107.tif
- S1_File.mpk/Population/2010/HXPT_NDVI_MONTH_MAX_250m_201012_╦╒╓▌╩╨_20230301034450.tif
- S1_File.mpk/Population/2022/
- S1_File.mpk/Population/2022/HXPT_NDVI_MONTH_MAX_250m_202201_╦╒╓▌╩╨_20230228234458.tif
- S1_File.mpk/Population/2022/HXPT_NDVI_MONTH_MAX_250m_202202_╦╒╓▌╩╨_20230301001117.tif
- S1_File.mpk/Population/2022/HXPT_NDVI_MONTH_MAX_250m_202203_╦╒╓▌╩╨_20230301003747.tif
- S1_File.mpk/Population/2022/HXPT_NDVI_MONTH_MAX_250m_202204_╦╒╓▌╩╨_20230301010416.tif
- S1_File.mpk/Population/2022/HXPT_NDVI_MONTH_MAX_250m_202205_╦╒╓▌╩╨_20230301012910.tif
- S1_File.mpk/Population/2022/HXPT_NDVI_MONTH_MAX_250m_202206_╦╒╓▌╩╨_20230301015642.tif
- S1_File.mpk/Population/2022/HXPT_NDVI_MONTH_MAX_250m_202207_╦╒╓▌╩╨_20230301022352.tif
- S1_File.mpk/Population/2022/HXPT_NDVI_MONTH_MAX_250m_202208_╦╒╓▌╩╨_20230301025056.tif
- S1_File.mpk/Population/2022/HXPT_NDVI_MONTH_MAX_250m_202209_╦╒╓▌╩╨_20230301031809.tif
- S1_File.mpk/Population/2022/HXPT_NDVI_MONTH_MAX_250m_202210_╦╒╓▌╩╨_20230301034436.tif
- S1_File.mpk/Population/2022/HXPT_NDVI_MONTH_MAX_250m_202211_╦╒╓▌╩╨_20230301041152.tif
- S1_File.mpk/Population/2022/HXPT_NDVI_MONTH_MAX_250m_202212_╦╒╓▌╩╨_20230301043855.tif
