# Supplementary material for: Spatial structure evolution and ecosystem service relationship changes in urban-fringe-rural areas of megacities: Evidence from Suzhou, China
Source: PLoS One. 2025 Sep 24;20(9):e0332934. doi: 10.1371/journal.pone.0332934 (PMC12459847; doi:10.1371/journal.pone.0332934)
Supplement: S1 File — (ZIP) [file pone.0332934.s003.zip › S1_File.mpk/Administrative boundaries/╟°╝╢╜τ╧▀.prj]

PROJCS["Xian_1980_3_Degree_GK_Zone_40",GEOGCS["GCS_Xian_1980",DATUM["D_Xian_1980",SPHEROID["Xian_1980",6378140.0,298.257]],PRIMEM["Greenwich",0.0],UNIT["Degree",0.0174532925199433]],PROJECTION["Gauss_Kruger"],PARAMETER["False_Easting",40500000.0],PARAMETER["False_Northing",0.0],PARAMETER["Central_Meridian",120.0],PARAMETER["Scale_Factor",1.0],PARAMETER["Latitude_Of_Origin",0.0],UNIT["Meter",1.0]]
