# Supplementary material for: Spatial structure evolution and ecosystem service relationship changes in urban-fringe-rural areas of megacities: Evidence from Suzhou, China
Source: PLoS One. 2025 Sep 24;20(9):e0332934. doi: 10.1371/journal.pone.0332934 (PMC12459847; doi:10.1371/journal.pone.0332934)
Supplement: S1 File — (ZIP) [file pone.0332934.s003.zip › S1_File.mpk/Administrative boundaries/╟°╝╢╜τ╧▀.shp.xml]

<?xml version="1.0" encoding="UTF-8"?>
<metadata xml:lang="en"><Esri><CreaDate>20221014</CreaDate><CreaTime>15580500</CreaTime><ArcGISFormat>1.0</ArcGISFormat><SyncOnce>FALSE</SyncOnce><DataProperties><lineage><Process ToolSource="c:\arcgis\arcgis10.6\desktop10.6\ArcToolbox\Toolboxes\Data Management Tools.tbx\DefineProjection" Date="20200325" Time="202537">DefineProjection suzhou_town PROJCS['Xian_1980_3_Degree_GK_Zone_40',GEOGCS['GCS_Xian_1980',DATUM['D_Xian_1980',SPHEROID['Xian_1980',6378140.0,298.257]],PRIMEM['Greenwich',0.0],UNIT['Degree',0.0174532925199433]],PROJECTION['Gauss_Kruger'],PARAMETER['False_Easting',40500000.0],PARAMETER['False_Northing',0.0],PARAMETER['Central_Meridian',120.0],PARAMETER['Scale_Factor',1.0],PARAMETER['Latitude_Of_Origin',0.0],UNIT['Meter',1.0]]</Process><Process ToolSource="c:\arcgis\arcgis10.6\desktop10.6\ArcToolbox\Toolboxes\Data Management Tools.tbx\Dissolve" Date="20200325" Time="202935">Dissolve suzhou_town "D:\new project\suzhou\project\suzhou_county.shp" COUNTYNAME # MULTI_PART DISSOLVE_LINES</Process><Process ToolSource="c:\program files (x86)\arcgis\desktop10.6\ArcToolbox\Toolboxes\Analysis Tools.tbx\Erase" Date="20201110" Time="224541">Erase suzhou_county 工业园区 C:\yasi\school\课表\课程\生态和环境规划\课件与材料\9、实习课安排\data\suzhou\suzhou_county1.shp #</Process></lineage><itemProps><itemName Sync="TRUE">suzhou_county1</itemName><imsContentType Sync="TRUE">002</imsContentType><itemSize Sync="TRUE">0.000</itemSize><itemLocation><linkage Sync="TRUE">file://\\DESKTOP-MIAF1LP\F\school\研究生\data\苏州市行政区划边界\区划_区</linkage><protocol Sync="TRUE">Local Area Network</protocol></itemLocation></itemProps><coordRef><type Sync="TRUE">Projected</type><geogcsn Sync="TRUE">GCS_Xian_1980</geogcsn><csUnits Sync="TRUE">Linear Unit: Meter (1.000000)</csUnits><projcsn Sync="TRUE">Xian_1980_3_Degree_GK_Zone_40</projcsn><peXml Sync="TRUE">&lt;ProjectedCoordinateSystem xsi:type='typens:ProjectedCoordinateSystem' xmlns:xsi='http://www.w3.org/2001/XMLSchema-instance' xmlns:xs='http://www.w3.org/2001/XMLSchema' xmlns:typens='http://www.esri.com/schemas/ArcGIS/10.6'&gt;&lt;WKT&gt;PROJCS[&amp;quot;Xian_1980_3_Degree_GK_Zone_40&amp;quot;,GEOGCS[&amp;quot;GCS_Xian_1980&amp;quot;,DATUM[&amp;quot;D_Xian_1980&amp;quot;,SPHEROID[&amp;quot;Xian_1980&amp;quot;,6378140.0,298.257]],PRIMEM[&amp;quot;Greenwich&amp;quot;,0.0],UNIT[&amp;quot;Degree&amp;quot;,0.0174532925199433]],PROJECTION[&amp;quot;Gauss_Kruger&amp;quot;],PARAMETER[&amp;quot;False_Easting&amp;quot;,40500000.0],PARAMETER[&amp;quot;False_Northing&amp;quot;,0.0],PARAMETER[&amp;quot;Central_Meridian&amp;quot;,120.0],PARAMETER[&amp;quot;Scale_Factor&amp;quot;,1.0],PARAMETER[&amp;quot;Latitude_Of_Origin&amp;quot;,0.0],UNIT[&amp;quot;Meter&amp;quot;,1.0],AUTHORITY[&amp;quot;EPSG&amp;quot;,2364]]&lt;/WKT&gt;&lt;XOrigin&gt;34876800&lt;/XOrigin&gt;&lt;YOrigin&gt;-10002100&lt;/YOrigin&gt;&lt;XYScale&gt;450265407.00157917&lt;/XYScale&gt;&lt;ZOrigin&gt;-100000&lt;/ZOrigin&gt;&lt;ZScale&gt;10000&lt;/ZScale&gt;&lt;MOrigin&gt;-100000&lt;/MOrigin&gt;&lt;MScale&gt;10000&lt;/MScale&gt;&lt;XYTolerance&gt;0.001&lt;/XYTolerance&gt;&lt;ZTolerance&gt;0.001&lt;/ZTolerance&gt;&lt;MTolerance&gt;0.001&lt;/MTolerance&gt;&lt;HighPrecision&gt;true&lt;/HighPrecision&gt;&lt;WKID&gt;2364&lt;/WKID&gt;&lt;LatestWKID&gt;2364&lt;/LatestWKID&gt;&lt;/ProjectedCoordinateSystem&gt;</peXml></coordRef><copyHistory><copy source="F:\school\课件\22-23-1\空间分析方法-建筑\课件\2\实验二数据\区划_区" dest="\\DESKTOP-MIAF1LP\F\school\研究生\data\苏州市行政区划边界\区划_区" date="20221014" time="15580500"></copy></copyHistory></DataProperties><SyncDate>20201110</SyncDate><SyncTime>22453900</SyncTime><ModDate>20201110</ModDate><ModTime>22453900</ModTime></Esri><dataIdInfo><envirDesc Sync="TRUE"> Version 6.2 (Build 9200) ; Esri ArcGIS 10.6.0.8321</envirDesc><dataLang><languageCode value="eng" Sync="TRUE"></languageCode><countryCode value="USA" Sync="TRUE"></countryCode></dataLang><idCitation><resTitle Sync="TRUE">suzhou_county1</resTitle><presForm><PresFormCd value="005" Sync="TRUE"></PresFormCd></presForm></idCitation><spatRpType><SpatRepTypCd value="001" Sync="TRUE"></SpatRepTypCd></spatRpType></dataIdInfo><mdLang><languageCode value="eng" Sync="TRUE"></languageCode><countryCode value="USA" Sync="TRUE"></countryCode></mdLang><mdChar><CharSetCd value="004" Sync="TRUE"></CharSetCd></mdChar><distInfo><distFormat><formatName Sync="TRUE">Shapefile</formatName></distFormat><distTranOps><transSize Sync="TRUE">0.000</transSize></distTranOps></distInfo><mdHrLv><ScopeCd value="005" Sync="TRUE"></ScopeCd></mdHrLv><mdHrLvName Sync="TRUE">dataset</mdHrLvName><refSysInfo><RefSystem><refSysID><identCode code="2364" Sync="TRUE"></identCode><idCodeSpace Sync="TRUE">EPSG</idCodeSpace><idVersion Sync="TRUE">6.2(9.0.0)</idVersion></refSysID></RefSystem></refSysInfo><spatRepInfo><VectSpatRep><geometObjs Name="suzhou_county1"><geoObjTyp><GeoObjTypCd value="002" Sync="TRUE"></GeoObjTypCd></geoObjTyp><geoObjCnt Sync="TRUE">0</geoObjCnt></geometObjs><topLvl><TopoLevCd value="001" Sync="TRUE"></TopoLevCd></topLvl></VectSpatRep></spatRepInfo><spdoinfo><ptvctinf><esriterm Name="suzhou_county1"><efeatyp Sync="TRUE">Simple</efeatyp><efeageom code="4" Sync="TRUE"></efeageom><esritopo Sync="TRUE">FALSE</esritopo><efeacnt Sync="TRUE">0</efeacnt><spindex Sync="TRUE">FALSE</spindex><linrefer Sync="TRUE">FALSE</linrefer></esriterm></ptvctinf></spdoinfo><eainfo><detailed Name="suzhou_county1"><enttyp><enttypl Sync="TRUE">suzhou_county1</enttypl><enttypt Sync="TRUE">Feature Class</enttypt><enttypc Sync="TRUE">0</enttypc></enttyp><attr><attrlabl Sync="TRUE">FID</attrlabl><attalias Sync="TRUE">FID</attalias><attrtype Sync="TRUE">OID</attrtype><attwidth Sync="TRUE">4</attwidth><atprecis Sync="TRUE">0</atprecis><attscale Sync="TRUE">0</attscale><attrdef Sync="TRUE">Internal feature number.</attrdef><attrdefs Sync="TRUE">Esri</attrdefs><attrdomv><udom Sync="TRUE">Sequential unique whole numbers that are automatically generated.</udom></attrdomv></attr><attr><attrlabl Sync="TRUE">Shape</attrlabl><attalias Sync="TRUE">Shape</attalias><attrtype Sync="TRUE">Geometry</attrtype><attwidth Sync="TRUE">0</attwidth><atprecis Sync="TRUE">0</atprecis><attscale Sync="TRUE">0</attscale><attrdef Sync="TRUE">Feature geometry.</attrdef><attrdefs Sync="TRUE">Esri</attrdefs><attrdomv><udom Sync="TRUE">Coordinates defining the features.</udom></attrdomv></attr><attr><attrlabl Sync="TRUE">COUNTYNAME</attrlabl><attalias Sync="TRUE">COUNTYNAME</attalias><attrtype Sync="TRUE">String</attrtype><attwidth Sync="TRUE">50</attwidth><atprecis Sync="TRUE">0</atprecis><attscale Sync="TRUE">0</attscale></attr></detailed></eainfo><mdDateSt Sync="TRUE">20201110</mdDateSt></metadata>
