# Supplementary material for: Spatial structure evolution and ecosystem service relationship changes in urban-fringe-rural areas of megacities: Evidence from Suzhou, China
Source: PLoS One. 2025 Sep 24;20(9):e0332934. doi: 10.1371/journal.pone.0332934 (PMC12459847; doi:10.1371/journal.pone.0332934)
Supplement: S1 File — (ZIP) [file pone.0332934.s003.zip › S1_File.mpk/Administrative boundaries/┤σ╝╢╜τ╧▀.shp.xml]

<?xml version="1.0" encoding="UTF-8"?>
<metadata xml:lang="en"><Esri><CreaDate>20221014</CreaDate><CreaTime>15591400</CreaTime><ArcGISFormat>1.0</ArcGISFormat><SyncOnce>TRUE</SyncOnce><DataProperties><lineage><Process ToolSource="c:\program files (x86)\arcgis\desktop10.6\ArcToolbox\Toolboxes\Data Management Tools.tbx\DefineProjection" Date="20210818" Time="182543">DefineProjection 村级界线1 PROJCS['Xian_1980_3_Degree_GK_Zone_40',GEOGCS['GCS_Xian_1980',DATUM['D_Xian_1980',SPHEROID['Xian_1980',6378140.0,298.257]],PRIMEM['Greenwich',0.0],UNIT['Degree',0.0174532925199433]],PROJECTION['Gauss_Kruger'],PARAMETER['False_Easting',40500000.0],PARAMETER['False_Northing',0.0],PARAMETER['Central_Meridian',120.0],PARAMETER['Scale_Factor',1.0],PARAMETER['Latitude_Of_Origin',0.0],UNIT['Meter',1.0]]</Process><Process ToolSource="c:\program files (x86)\arcgis\desktop10.6\ArcToolbox\Toolboxes\Data Management Tools.tbx\CalculateField" Date="20210818" Time="212222">CalculateField 村级界线1 CITYNAME "姑苏区" VB #</Process><Process ToolSource="c:\program files (x86)\arcgis\desktop10.6\ArcToolbox\Toolboxes\Data Management Tools.tbx\CalculateField" Date="20210818" Time="212251">CalculateField 村级界线1 CITYNAME "虎丘区" VB #</Process><Process ToolSource="c:\program files (x86)\arcgis\desktop10.6\ArcToolbox\Toolboxes\Data Management Tools.tbx\CalculateField" Date="20210818" Time="212323">CalculateField 村级界线1 CITYNAME "吴中区" VB #</Process><Process ToolSource="c:\program files (x86)\arcgis\desktop10.6\ArcToolbox\Toolboxes\Data Management Tools.tbx\CalculateField" Date="20210818" Time="212358">CalculateField 村级界线1 CITYNAME "相城区" VB #</Process><Process ToolSource="c:\program files (x86)\arcgis\desktop10.6\ArcToolbox\Toolboxes\Data Management Tools.tbx\CalculateField" Date="20210818" Time="212433">CalculateField 村级界线1 CITYNAME "工业园区" VB #</Process><Process ToolSource="c:\program files (x86)\arcgis\desktop10.6\ArcToolbox\Toolboxes\Data Management Tools.tbx\CalculateField" Date="20210818" Time="212456">CalculateField 村级界线1 CITYNAME "常熟区" VB #</Process><Process ToolSource="c:\program files (x86)\arcgis\desktop10.6\ArcToolbox\Toolboxes\Data Management Tools.tbx\CalculateField" Date="20210818" Time="212511">CalculateField 村级界线1 CITYNAME "张家港市" VB #</Process><Process ToolSource="c:\program files (x86)\arcgis\desktop10.6\ArcToolbox\Toolboxes\Data Management Tools.tbx\CalculateField" Date="20210818" Time="212537">CalculateField 村级界线1 CITYNAME "昆山区" VB #</Process><Process ToolSource="c:\program files (x86)\arcgis\desktop10.6\ArcToolbox\Toolboxes\Data Management Tools.tbx\CalculateField" Date="20210818" Time="212556">CalculateField 村级界线1 CITYNAME "吴江区" VB #</Process><Process ToolSource="c:\program files (x86)\arcgis\desktop10.6\ArcToolbox\Toolboxes\Data Management Tools.tbx\CalculateField" Date="20210818" Time="212613">CalculateField 村级界线1 CITYNAME "太仓区" VB #</Process><Process ToolSource="c:\program files (x86)\arcgis\desktop10.6\ArcToolbox\Toolboxes\Data Management Tools.tbx\CalculateField" Date="20210818" Time="213409">CalculateField 村级界线1 街道名 "横塘街道" VB #</Process><Process ToolSource="c:\program files (x86)\arcgis\desktop10.6\ArcToolbox\Toolboxes\Data Management Tools.tbx\CalculateField" Date="20210818" Time="213429">CalculateField 村级界线1 街道名 "狮山街道" VB #</Process><Process ToolSource="c:\program files (x86)\arcgis\desktop10.6\ArcToolbox\Toolboxes\Data Management Tools.tbx\CalculateField" Date="20210818" Time="213456">CalculateField 村级界线1 街道名 "枫桥街道" VB #</Process><Process ToolSource="c:\program files (x86)\arcgis\desktop10.6\ArcToolbox\Toolboxes\Data Management Tools.tbx\CalculateField" Date="20210818" Time="213503">CalculateField 村级界线1 街道名 "镇湖街道" VB #</Process><Process ToolSource="c:\program files (x86)\arcgis\desktop10.6\ArcToolbox\Toolboxes\Data Management Tools.tbx\CalculateField" Date="20210818" Time="213515">CalculateField 村级界线1 街道名 "东渚街道" VB #</Process><Process ToolSource="c:\program files (x86)\arcgis\desktop10.6\ArcToolbox\Toolboxes\Data Management Tools.tbx\CalculateField" Date="20210818" Time="213626">CalculateField 村级界线1 街道名 "枫桥街道" VB #</Process><Process ToolSource="c:\program files (x86)\arcgis\desktop10.6\ArcToolbox\Toolboxes\Data Management Tools.tbx\CalculateField" Date="20210818" Time="213742">CalculateField 村级界线1 XZQDMcity mid( [XZQDM],1,9) VB #</Process><Process ToolSource="c:\program files (x86)\arcgis\desktop10.6\ArcToolbox\Toolboxes\Data Management Tools.tbx\CalculateField" Date="20210818" Time="213906">CalculateField 村级界线1 街道名 "狮山街道" VB #</Process><Process ToolSource="c:\program files (x86)\arcgis\desktop10.6\ArcToolbox\Toolboxes\Data Management Tools.tbx\CalculateField" Date="20210818" Time="213920">CalculateField 村级界线1 街道名 "横塘街道" VB #</Process><Process ToolSource="c:\program files (x86)\arcgis\desktop10.6\ArcToolbox\Toolboxes\Data Management Tools.tbx\CalculateField" Date="20210818" Time="213938">CalculateField 村级界线1 街道名 "长桥街道" VB #</Process><Process ToolSource="c:\program files (x86)\arcgis\desktop10.6\ArcToolbox\Toolboxes\Data Management Tools.tbx\CalculateField" Date="20210818" Time="213957">CalculateField 村级界线1 街道名 "木渎街道" VB #</Process><Process ToolSource="c:\program files (x86)\arcgis\desktop10.6\ArcToolbox\Toolboxes\Data Management Tools.tbx\CalculateField" Date="20210818" Time="214013">CalculateField 村级界线1 街道名 "横泾街道" VB #</Process><Process ToolSource="c:\program files (x86)\arcgis\desktop10.6\ArcToolbox\Toolboxes\Data Management Tools.tbx\CalculateField" Date="20210818" Time="214033">CalculateField 村级界线1 街道名 "临湖街道" VB #</Process><Process ToolSource="c:\program files (x86)\arcgis\desktop10.6\ArcToolbox\Toolboxes\Data Management Tools.tbx\CalculateField" Date="20210818" Time="214052">CalculateField 村级界线1 街道名 "东山镇" VB #</Process><Process ToolSource="c:\program files (x86)\arcgis\desktop10.6\ArcToolbox\Toolboxes\Data Management Tools.tbx\CalculateField" Date="20210818" Time="214103">CalculateField 村级界线1 街道名 "西山镇" VB #</Process><Process ToolSource="c:\program files (x86)\arcgis\desktop10.6\ArcToolbox\Toolboxes\Data Management Tools.tbx\CalculateField" Date="20210818" Time="220932">CalculateField 村级界线1 街道名 "虞山镇" VB #</Process><Process ToolSource="c:\program files (x86)\arcgis\desktop10.6\ArcToolbox\Toolboxes\Data Management Tools.tbx\CalculateField" Date="20210818" Time="221015">CalculateField 村级界线1 街道名 "梅李镇" VB #</Process><Process ToolSource="c:\program files (x86)\arcgis\desktop10.6\ArcToolbox\Toolboxes\Data Management Tools.tbx\CalculateField" Date="20210818" Time="221033">CalculateField 村级界线1 街道名 "海虞镇" VB #</Process><Process ToolSource="c:\program files (x86)\arcgis\desktop10.6\ArcToolbox\Toolboxes\Data Management Tools.tbx\CalculateField" Date="20210818" Time="221057">CalculateField 村级界线1 街道名 "碧溪镇" VB #</Process><Process ToolSource="c:\program files (x86)\arcgis\desktop10.6\ArcToolbox\Toolboxes\Data Management Tools.tbx\CalculateField" Date="20210818" Time="221122">CalculateField 村级界线1 街道名 "渭塘镇" VB #</Process><Process ToolSource="c:\program files (x86)\arcgis\desktop10.6\ArcToolbox\Toolboxes\Data Management Tools.tbx\CalculateField" Date="20210818" Time="221138">CalculateField 村级界线1 街道名 "北桥街道" VB #</Process><Process ToolSource="c:\program files (x86)\arcgis\desktop10.6\ArcToolbox\Toolboxes\Data Management Tools.tbx\CalculateField" Date="20210818" Time="221154">CalculateField 村级界线1 街道名 "阳澄湖镇" VB #</Process><Process ToolSource="c:\program files (x86)\arcgis\desktop10.6\ArcToolbox\Toolboxes\Data Management Tools.tbx\CalculateField" Date="20210818" Time="221214">CalculateField 村级界线1 街道名 "黄桥街道" VB #</Process><Process ToolSource="c:\program files (x86)\arcgis\desktop10.6\ArcToolbox\Toolboxes\Data Management Tools.tbx\CalculateField" Date="20210818" Time="221325">CalculateField 村级界线1 街道名 "黄埭镇" VB #</Process><Process ToolSource="c:\program files (x86)\arcgis\desktop10.6\ArcToolbox\Toolboxes\Data Management Tools.tbx\CalculateField" Date="20210818" Time="221340">CalculateField 村级界线1 街道名 "望亭镇" VB #</Process><Process ToolSource="c:\program files (x86)\arcgis\desktop10.6\ArcToolbox\Toolboxes\Data Management Tools.tbx\CalculateField" Date="20210818" Time="221425">CalculateField 村级界线1 街道名 "虞山镇" VB #</Process><Process ToolSource="c:\program files (x86)\arcgis\desktop10.6\ArcToolbox\Toolboxes\Data Management Tools.tbx\CalculateField" Date="20210818" Time="221448">CalculateField 村级界线1 街道名 "梅李镇" VB #</Process><Process ToolSource="c:\program files (x86)\arcgis\desktop10.6\ArcToolbox\Toolboxes\Data Management Tools.tbx\CalculateField" Date="20210818" Time="221503">CalculateField 村级界线1 街道名 "海虞镇" VB #</Process><Process ToolSource="c:\program files (x86)\arcgis\desktop10.6\ArcToolbox\Toolboxes\Data Management Tools.tbx\CalculateField" Date="20210818" Time="221515">CalculateField 村级界线1 街道名 "古里镇" VB #</Process><Process ToolSource="c:\program files (x86)\arcgis\desktop10.6\ArcToolbox\Toolboxes\Data Management Tools.tbx\CalculateField" Date="20210818" Time="221529">CalculateField 村级界线1 街道名 "古里镇" VB #</Process><Process ToolSource="c:\program files (x86)\arcgis\desktop10.6\ArcToolbox\Toolboxes\Data Management Tools.tbx\CalculateField" Date="20210818" Time="221603">CalculateField 村级界线1 街道名 "沙家浜镇" VB #</Process><Process ToolSource="c:\program files (x86)\arcgis\desktop10.6\ArcToolbox\Toolboxes\Data Management Tools.tbx\CalculateField" Date="20210818" Time="221627">CalculateField 村级界线1 街道名 "辛庄镇" VB #</Process><Process ToolSource="c:\program files (x86)\arcgis\desktop10.6\ArcToolbox\Toolboxes\Data Management Tools.tbx\CalculateField" Date="20210818" Time="221645">CalculateField 村级界线1 街道名 "古里镇" VB #</Process><Process ToolSource="c:\program files (x86)\arcgis\desktop10.6\ArcToolbox\Toolboxes\Data Management Tools.tbx\CalculateField" Date="20210818" Time="221703">CalculateField 村级界线1 街道名 "支塘镇" VB #</Process><Process ToolSource="c:\program files (x86)\arcgis\desktop10.6\ArcToolbox\Toolboxes\Data Management Tools.tbx\CalculateField" Date="20210818" Time="221723">CalculateField 村级界线1 街道名 "新港镇" VB #</Process><Process ToolSource="c:\program files (x86)\arcgis\desktop10.6\ArcToolbox\Toolboxes\Data Management Tools.tbx\CalculateField" Date="20210818" Time="221737">CalculateField 村级界线1 街道名 "虞山镇" VB #</Process><Process ToolSource="c:\program files (x86)\arcgis\desktop10.6\ArcToolbox\Toolboxes\Data Management Tools.tbx\CalculateField" Date="20210818" Time="221805">CalculateField 村级界线1 街道名 "古里镇" VB #</Process><Process ToolSource="c:\program files (x86)\arcgis\desktop10.6\ArcToolbox\Toolboxes\Data Management Tools.tbx\CalculateField" Date="20210818" Time="221820">CalculateField 村级界线1 街道名 "虞山镇" VB #</Process><Process ToolSource="c:\program files (x86)\arcgis\desktop10.6\ArcToolbox\Toolboxes\Data Management Tools.tbx\CalculateField" Date="20210818" Time="221834">CalculateField 村级界线1 街道名 "虞山镇" VB #</Process><Process ToolSource="c:\program files (x86)\arcgis\desktop10.6\ArcToolbox\Toolboxes\Data Management Tools.tbx\CalculateField" Date="20210818" Time="221849">CalculateField 村级界线1 街道名 "梅李镇" VB #</Process><Process ToolSource="c:\program files (x86)\arcgis\desktop10.6\ArcToolbox\Toolboxes\Data Management Tools.tbx\CalculateField" Date="20210818" Time="221931">CalculateField 村级界线1 街道名 "海虞镇" VB #</Process></lineage><itemProps><itemLocation><linkage Sync="TRUE">file://\\DESKTOP-MIAF1LP\F\school\研究生\data\苏州市行政区划边界\村级界线</linkage><protocol Sync="TRUE">Local Area Network</protocol></itemLocation></itemProps><copyHistory><copy source="F:\data\suzhou\苏州行政区划边界\村级界线" dest="\\DESKTOP-MIAF1LP\F\school\研究生\data\苏州市行政区划边界\村级界线" date="20221014" time="15591400"></copy></copyHistory></DataProperties></Esri></metadata>
