# Supplementary material for: Spatial structure evolution and ecosystem service relationship changes in urban-fringe-rural areas of megacities: Evidence from Suzhou, China
Source: PLoS One. 2025 Sep 24;20(9):e0332934. doi: 10.1371/journal.pone.0332934 (PMC12459847; doi:10.1371/journal.pone.0332934)
Supplement: S1 File — (ZIP) [file pone.0332934.s003.zip › S1_File.mpk/Administrative boundaries/╒≥╝╢╜τ╧▀.shp.xml]

<?xml version="1.0" encoding="UTF-8"?>
<metadata xml:lang="en"><Esri><CreaDate>20221014</CreaDate><CreaTime>15585200</CreaTime><ArcGISFormat>1.0</ArcGISFormat><SyncOnce>TRUE</SyncOnce><DataProperties><lineage><Process ToolSource="c:\arcgis\arcgis10.6\desktop10.6\ArcToolbox\Toolboxes\Data Management Tools.tbx\DefineProjection" Date="20200325" Time="202537">DefineProjection suzhou_town PROJCS['Xian_1980_3_Degree_GK_Zone_40',GEOGCS['GCS_Xian_1980',DATUM['D_Xian_1980',SPHEROID['Xian_1980',6378140.0,298.257]],PRIMEM['Greenwich',0.0],UNIT['Degree',0.0174532925199433]],PROJECTION['Gauss_Kruger'],PARAMETER['False_Easting',40500000.0],PARAMETER['False_Northing',0.0],PARAMETER['Central_Meridian',120.0],PARAMETER['Scale_Factor',1.0],PARAMETER['Latitude_Of_Origin',0.0],UNIT['Meter',1.0]]</Process></lineage><itemProps><itemLocation><linkage Sync="TRUE">file://\\DESKTOP-MIAF1LP\F\school\研究生\data\苏州市行政区划边界\suzhou_town</linkage><protocol Sync="TRUE">Local Area Network</protocol></itemLocation></itemProps><copyHistory><copy source="F:\data\suzhou\苏州行政区划边界\suzhou_town" dest="\\DESKTOP-MIAF1LP\F\school\研究生\data\苏州市行政区划边界\suzhou_town" date="20221014" time="15585200"></copy></copyHistory></DataProperties></Esri></metadata>
