# Supplementary material for: Spatial structure evolution and ecosystem service relationship changes in urban-fringe-rural areas of megacities: Evidence from Suzhou, China
Source: PLoS One. 2025 Sep 24;20(9):e0332934. doi: 10.1371/journal.pone.0332934 (PMC12459847; doi:10.1371/journal.pone.0332934)
Supplement: S1 File — (ZIP) [file pone.0332934.s003.zip › S1_File.mpk/Annual precipitation grid/2010/2010.tif.aux.xml]

<PAMDataset>
  <PAMRasterBand band="1">
    <Histograms>
      <HistItem>
        <HistMin>50.50833511352539</HistMin>
        <HistMax>113.0416793823242</HistMax>
        <BucketCount>256</BucketCount>
        <IncludeOutOfRange>1</IncludeOutOfRange>
        <Approximate>0</Approximate>
        <HistCounts>3|14|32|61|127|206|359|432|434|609|896|828|796|770|726|559|528|355|360|364|388|328|383|405|381|384|440|523|589|852|647|232|197|187|172|192|225|309|248|305|337|308|255|288|394|427|391|421|452|531|568|581|627|674|688|665|744|857|1011|895|876|812|850|778|673|707|742|698|658|693|694|634|645|574|651|631|655|708|725|646|544|657|597|649|654|602|756|760|799|789|627|640|611|647|619|679|659|778|842|592|595|506|515|487|447|445|449|450|421|417|420|360|368|448|466|392|410|428|320|346|347|395|411|409|484|473|440|458|489|512|514|536|616|618|615|688|639|742|766|752|854|927|1138|1185|1209|1403|1517|2100|2260|2620|2634|2634|2486|2220|2013|1921|1940|1773|1785|1672|1302|949|842|896|925|862|810|693|659|635|642|591|509|544|500|542|461|441|410|390|421|406|398|376|488|468|400|399|325|313|327|289|300|297|301|280|317|312|241|243|248|247|272|266|275|255|256|253|262|237|239|232|238|217|229|270|204|204|130|171|180|121|134|121|118|163|125|86|101|114|117|130|113|122|98|88|101|81|49|53|45|28|13|10|2|5|8|5|7|5|2|0|3|0|1|1</HistCounts>
      </HistItem>
    </Histograms>
    <Metadata>
      <MDI key="RepresentationType">ATHEMATIC</MDI>
      <MDI key="STATISTICS_COVARIANCES">186.6397320060437</MDI>
      <MDI key="STATISTICS_EXCLUDEDVALUES"></MDI>
      <MDI key="STATISTICS_MAXIMUM">113.04167938232</MDI>
      <MDI key="STATISTICS_MEAN">79.074810020141</MDI>
      <MDI key="STATISTICS_MEDIAN">82.878537</MDI>
      <MDI key="STATISTICS_MINIMUM">50.508335113525</MDI>
      <MDI key="STATISTICS_SKIPFACTORX">1</MDI>
      <MDI key="STATISTICS_SKIPFACTORY">1</MDI>
      <MDI key="STATISTICS_STDDEV">13.661615278072</MDI>
    </Metadata>
  </PAMRasterBand>
</PAMDataset>
