# Supplementary material for: Spatial structure evolution and ecosystem service relationship changes in urban-fringe-rural areas of megacities: Evidence from Suzhou, China
Source: PLoS One. 2025 Sep 24;20(9):e0332934. doi: 10.1371/journal.pone.0332934 (PMC12459847; doi:10.1371/journal.pone.0332934)
Supplement: S1 File — (ZIP) [file pone.0332934.s003.zip › S1_File.mpk/Annual precipitation grid/2022/2022.tif.aux.xml]

<PAMDataset>
  <PAMRasterBand band="1">
    <Histograms>
      <HistItem>
        <HistMin>50.6583366394043</HistMin>
        <HistMax>90.75833892822266</HistMax>
        <BucketCount>256</BucketCount>
        <IncludeOutOfRange>1</IncludeOutOfRange>
        <Approximate>0</Approximate>
        <HistCounts>9|25|21|49|82|73|100|114|142|147|172|214|213|243|227|178|234|276|372|331|380|464|537|571|637|633|618|695|649|601|593|660|631|612|629|752|737|622|605|574|571|585|506|482|504|498|475|503|452|465|459|435|413|418|396|401|435|347|402|410|401|317|383|389|420|418|379|368|391|373|381|420|445|554|567|608|600|552|552|606|661|675|696|676|773|920|997|1120|1236|1206|1250|1118|1013|968|920|867|811|813|807|832|832|911|979|1013|1044|1193|1126|1165|1074|1150|1093|1190|1176|1093|1231|1377|1539|1484|1387|1380|1341|1403|1291|1269|1402|1231|1247|1149|1139|1192|1066|1118|1155|1104|1232|1172|1175|1275|1368|1548|1482|1521|1352|1356|1307|1210|1115|977|952|921|938|867|864|862|787|846|857|876|907|816|694|633|608|656|595|564|593|607|602|513|495|427|457|422|430|413|381|364|350|340|375|402|372|285|351|302|317|348|294|256|274|293|264|233|242|235|254|213|295|245|204|203|208|198|179|234|202|189|191|167|128|147|147|132|130|111|78|105|85|89|82|64|78|86|98|78|65|71|56|63|41|39|48|37|28|22|12|9|14|8|7|3|1|0|0|2|1|0|1|2|0|1|0|1|0|1</HistCounts>
      </HistItem>
    </Histograms>
    <Metadata>
      <MDI key="RepresentationType">ATHEMATIC</MDI>
      <MDI key="STATISTICS_COVARIANCES">56.60715525184247</MDI>
      <MDI key="STATISTICS_EXCLUDEDVALUES"></MDI>
      <MDI key="STATISTICS_MAXIMUM">90.758338928223</MDI>
      <MDI key="STATISTICS_MEAN">68.239801138011</MDI>
      <MDI key="STATISTICS_MEDIAN">68.899906</MDI>
      <MDI key="STATISTICS_MINIMUM">50.658336639404</MDI>
      <MDI key="STATISTICS_SKIPFACTORX">1</MDI>
      <MDI key="STATISTICS_SKIPFACTORY">1</MDI>
      <MDI key="STATISTICS_STDDEV">7.5237726741205</MDI>
    </Metadata>
  </PAMRasterBand>
</PAMDataset>
