# Supplementary material for: Spatial structure evolution and ecosystem service relationship changes in urban-fringe-rural areas of megacities: Evidence from Suzhou, China
Source: PLoS One. 2025 Sep 24;20(9):e0332934. doi: 10.1371/journal.pone.0332934 (PMC12459847; doi:10.1371/journal.pone.0332934)
Supplement: S1 File — (ZIP) [file pone.0332934.s003.zip › S1_File.mpk/Average temperature per year/2010/2010.tif.aux.xml]

<PAMDataset>
  <PAMRasterBand band="1">
    <Histograms>
      <HistItem>
        <HistMin>12.23333329955737</HistMin>
        <HistMax>16.76666661103566</HistMax>
        <BucketCount>256</BucketCount>
        <IncludeOutOfRange>1</IncludeOutOfRange>
        <Approximate>0</Approximate>
        <HistCounts>1|0|0|0|1|0|0|0|0|0|2|1|0|0|2|1|2|0|1|1|0|1|2|1|1|2|1|0|0|1|1|0|2|1|3|0|2|3|0|1|1|1|1|0|1|2|1|3|1|1|4|0|8|4|2|1|2|3|4|7|12|12|14|11|21|24|40|55|50|35|49|55|54|49|48|71|71|85|99|107|116|136|231|168|177|160|182|192|174|327|672|579|790|666|682|697|641|1110|700|635|668|596|567|520|562|886|522|522|525|590|581|554|883|552|611|473|436|453|444|497|911|686|603|593|640|758|634|855|612|679|820|803|713|679|642|976|763|710|667|866|867|920|1417|914|902|942|968|1069|1178|1151|2215|1571|1493|1411|1307|1241|1145|1561|1016|1095|998|970|987|927|873|1487|1080|1043|996|1071|1183|1275|1875|1347|1591|1453|1207|1279|1104|997|1429|814|900|969|981|1057|1030|1784|1071|1169|1024|936|784|659|633|963|737|763|763|804|763|930|1450|1112|1219|1055|939|1128|1373|1042|1871|1194|1240|1353|1229|1163|1267|1708|1115|1079|1026|902|882|892|864|1343|912|718|436|334|251|237|227|129|126|96|137|105|83|139|80|15|10|11|18|16|10|21|14|32|34|48|37|9|4|1</HistCounts>
      </HistItem>
    </Histograms>
  </PAMRasterBand>
</PAMDataset>
