# Supplementary material for: Spatial structure evolution and ecosystem service relationship changes in urban-fringe-rural areas of megacities: Evidence from Suzhou, China
Source: PLoS One. 2025 Sep 24;20(9):e0332934. doi: 10.1371/journal.pone.0332934 (PMC12459847; doi:10.1371/journal.pone.0332934)
Supplement: S1 File — (ZIP) [file pone.0332934.s003.zip › S1_File.mpk/Average temperature per year/2022/2022.tif.aux.xml]

<PAMDataset>
  <PAMRasterBand band="1">
    <Histograms>
      <HistItem>
        <HistMin>13.05833341677984</HistMin>
        <HistMax>17.70833357175191</HistMax>
        <BucketCount>256</BucketCount>
        <IncludeOutOfRange>1</IncludeOutOfRange>
        <Approximate>0</Approximate>
        <HistCounts>1|0|0|0|0|1|0|0|0|1|3|0|0|0|0|1|2|1|0|0|1|4|1|2|1|0|2|1|0|0|1|3|0|0|0|1|1|4|2|0|1|1|2|2|1|2|0|4|4|2|2|0|1|1|1|2|3|2|3|3|3|2|3|2|4|2|7|2|2|10|2|11|10|10|18|19|18|24|27|46|47|63|60|72|83|151|143|123|149|185|411|284|275|285|303|597|406|549|717|603|839|568|492|588|593|565|1020|658|536|500|530|736|524|513|449|433|721|508|632|555|670|531|798|570|518|532|606|884|596|562|596|653|883|566|540|523|570|588|943|703|656|747|788|1311|918|854|872|952|1476|1094|1126|1194|1235|1221|1585|1056|913|1023|1059|1632|1044|1204|1336|1399|1867|1216|1190|1232|1082|1076|1381|850|959|1015|925|1150|816|956|859|833|1132|790|954|1076|1022|1411|1186|1275|1296|1224|1342|2095|1286|1184|1263|1131|1695|1104|1110|1092|962|1528|1115|1051|928|806|847|1348|998|1245|1495|1432|2026|1205|1297|1377|1397|1875|1226|1158|1142|1162|1153|1593|1003|1127|1129|1039|1478|1028|1056|801|629|675|242|153|137|129|95|122|53|68|89|92|159|72|28|19|12|35|35|44|28|20|3|2</HistCounts>
      </HistItem>
    </Histograms>
  </PAMRasterBand>
</PAMDataset>
