# Supplementary material for: Spatial structure evolution and ecosystem service relationship changes in urban-fringe-rural areas of megacities: Evidence from Suzhou, China
Source: PLoS One. 2025 Sep 24;20(9):e0332934. doi: 10.1371/journal.pone.0332934 (PMC12459847; doi:10.1371/journal.pone.0332934)
Supplement: S1 File — (ZIP) [file pone.0332934.s003.zip › S1_File.mpk/Dem/metadata.xml]

<?xml version="1.0" encoding="UTF-8"?>
<metadata xml:lang="zh"><Esri><CreaDate>20221014</CreaDate><CreaTime>16121600</CreaTime><ArcGISFormat>1.0</ArcGISFormat><SyncOnce>FALSE</SyncOnce><DataProperties><lineage><Process ToolSource="e:\yasi\arcgis10.6\desktop10.6\ArcToolbox\Toolboxes\Spatial Analyst Tools.tbx\ExtractByMask" Date="20221014" Time="161216">ExtractByMask 江苏省.tif 区级界线 F:\school\研究生\data\其他数据\苏州市DEM</Process><Process ToolSource="e:\yasi\arcgis10.6\desktop10.6\ArcToolbox\Toolboxes\Data Management Tools.tbx\ProjectRaster" Date="20221014" Time="161436">ProjectRaster 苏州市dem F:\school\研究生\data\其他数据\苏州市dem1 PROJCS['Xian_1980_3_Degree_GK_Zone_40',GEOGCS['GCS_Xian_1980',DATUM['D_Xian_1980',SPHEROID['Xian_1980',6378140.0,298.257]],PRIMEM['Greenwich',0.0],UNIT['Degree',0.0174532925199433]],PROJECTION['Gauss_Kruger'],PARAMETER['False_Easting',40500000.0],PARAMETER['False_Northing',0.0],PARAMETER['Central_Meridian',120.0],PARAMETER['Scale_Factor',1.0],PARAMETER['Latitude_Of_Origin',0.0],UNIT['Meter',1.0]] NEAREST "12.6662862716881 12.6662862716881" gcs2pcs # GEOGCS['GCS_WGS_1984',DATUM['D_WGS_1984',SPHEROID['WGS_1984',6378137.0,298.257223563]],PRIMEM['Greenwich',0.0],UNIT['Degree',0.0174532925199433]]</Process></lineage><itemProps><itemName Sync="TRUE">苏州市dem1</itemName><itemLocation><linkage Sync="TRUE">file://F:\school\研究生\data\其他数据\苏州市dem1</linkage><protocol Sync="TRUE">Local Area Network</protocol></itemLocation><imsContentType Sync="TRUE">002</imsContentType><nativeExtBox><westBL Sync="TRUE">40491626.376421</westBL><eastBL Sync="TRUE">40631576.173437</eastBL><southBL Sync="TRUE">3403721.393714</southBL><northBL Sync="TRUE">3546825.096012</northBL><exTypeCode Sync="TRUE">1</exTypeCode></nativeExtBox></itemProps><coordRef><type Sync="TRUE">Projected</type><geogcsn Sync="TRUE">GCS_Xian_1980</geogcsn><csUnits Sync="TRUE">Linear Unit: Meter (1.000000)</csUnits><projcsn Sync="TRUE">Xian_1980_3_Degree_GK_Zone_40</projcsn><peXml Sync="TRUE">&lt;ProjectedCoordinateSystem xsi:type='typens:ProjectedCoordinateSystem' xmlns:xsi='http://www.w3.org/2001/XMLSchema-instance' xmlns:xs='http://www.w3.org/2001/XMLSchema' xmlns:typens='http://www.esri.com/schemas/ArcGIS/10.6'&gt;&lt;WKT&gt;PROJCS[&amp;quot;Xian_1980_3_Degree_GK_Zone_40&amp;quot;,GEOGCS[&amp;quot;GCS_Xian_1980&amp;quot;,DATUM[&amp;quot;D_Xian_1980&amp;quot;,SPHEROID[&amp;quot;Xian_1980&amp;quot;,6378140.0,298.257]],PRIMEM[&amp;quot;Greenwich&amp;quot;,0.0],UNIT[&amp;quot;Degree&amp;quot;,0.0174532925199433]],PROJECTION[&amp;quot;Gauss_Kruger&amp;quot;],PARAMETER[&amp;quot;False_Easting&amp;quot;,40500000.0],PARAMETER[&amp;quot;False_Northing&amp;quot;,0.0],PARAMETER[&amp;quot;Central_Meridian&amp;quot;,120.0],PARAMETER[&amp;quot;Scale_Factor&amp;quot;,1.0],PARAMETER[&amp;quot;Latitude_Of_Origin&amp;quot;,0.0],UNIT[&amp;quot;Meter&amp;quot;,1.0],AUTHORITY[&amp;quot;EPSG&amp;quot;,2364]]&lt;/WKT&gt;&lt;XOrigin&gt;34876800&lt;/XOrigin&gt;&lt;YOrigin&gt;-10002100&lt;/YOrigin&gt;&lt;XYScale&gt;450265407.00157917&lt;/XYScale&gt;&lt;ZOrigin&gt;-100000&lt;/ZOrigin&gt;&lt;ZScale&gt;10000&lt;/ZScale&gt;&lt;MOrigin&gt;-100000&lt;/MOrigin&gt;&lt;MScale&gt;10000&lt;/MScale&gt;&lt;XYTolerance&gt;0.001&lt;/XYTolerance&gt;&lt;ZTolerance&gt;0.001&lt;/ZTolerance&gt;&lt;MTolerance&gt;0.001&lt;/MTolerance&gt;&lt;HighPrecision&gt;true&lt;/HighPrecision&gt;&lt;WKID&gt;2364&lt;/WKID&gt;&lt;LatestWKID&gt;2364&lt;/LatestWKID&gt;&lt;/ProjectedCoordinateSystem&gt;</peXml></coordRef><RasterProperties><General><PixelDepth Sync="TRUE">16</PixelDepth><HasColormap Sync="TRUE">FALSE</HasColormap><CompressionType Sync="TRUE">RLE</CompressionType><NumBands Sync="TRUE">1</NumBands><Format Sync="TRUE">GRID</Format><HasPyramids Sync="TRUE">TRUE</HasPyramids><SourceType Sync="TRUE">discrete</SourceType><PixelType Sync="TRUE">signed integer</PixelType><NoDataValue Sync="TRUE">-32768</NoDataValue></General></RasterProperties></DataProperties><SyncDate>20221014</SyncDate><SyncTime>16143200</SyncTime><ModDate>20221014</ModDate><ModTime>16143200</ModTime></Esri><dataIdInfo><envirDesc Sync="TRUE"> Version 6.2 (Build 9200) ; Esri ArcGIS 10.6.0.8321</envirDesc><dataLang><languageCode value="zho" Sync="TRUE"></languageCode><countryCode value="CHN" Sync="TRUE"></countryCode></dataLang><idCitation><resTitle Sync="TRUE">苏州市dem1</resTitle><presForm><PresFormCd value="005" Sync="TRUE"></PresFormCd></presForm></idCitation><spatRpType><SpatRepTypCd value="002" Sync="TRUE"></SpatRepTypCd></spatRpType><dataExt><geoEle><GeoBndBox esriExtentType="search"><exTypeCode Sync="TRUE">1</exTypeCode><westBL Sync="TRUE">119.911341</westBL><eastBL Sync="TRUE">121.392943</eastBL><northBL Sync="TRUE">32.044829</northBL><southBL Sync="TRUE">30.746894</southBL></GeoBndBox></geoEle></dataExt></dataIdInfo><mdLang><languageCode value="zho" Sync="TRUE"></languageCode><countryCode value="CHN" Sync="TRUE"></countryCode></mdLang><mdChar><CharSetCd value="004" Sync="TRUE"></CharSetCd></mdChar><distInfo><distFormat><formatName Sync="TRUE">栅格数据集</formatName></distFormat></distInfo><mdHrLv><ScopeCd value="005" Sync="TRUE"></ScopeCd></mdHrLv><mdHrLvName Sync="TRUE">dataset</mdHrLvName><refSysInfo><RefSystem><refSysID><identCode code="2364" Sync="TRUE"></identCode><idCodeSpace Sync="TRUE">EPSG</idCodeSpace><idVersion Sync="TRUE">6.2(9.0.0)</idVersion></refSysID></RefSystem></refSysInfo><spatRepInfo><Georect><cellGeo><CellGeoCd Sync="TRUE" value="002"></CellGeoCd></cellGeo><numDims Sync="TRUE">2</numDims><tranParaAv Sync="TRUE">1</tranParaAv><chkPtAv Sync="TRUE">0</chkPtAv><cornerPts><pos Sync="TRUE">40491626.376421 3403721.393714</pos></cornerPts><cornerPts><pos Sync="TRUE">40491626.376421 3546825.096012</pos></cornerPts><cornerPts><pos Sync="TRUE">40631576.173437 3546825.096012</pos></cornerPts><cornerPts><pos Sync="TRUE">40631576.173437 3403721.393714</pos></cornerPts><centerPt><pos Sync="TRUE">40561601.274929 3475273.244863</pos></centerPt><axisDimension type="002"><dimSize Sync="TRUE">11049</dimSize><dimResol><value Sync="TRUE" uom="m">12.666286</value></dimResol></axisDimension><axisDimension type="001"><dimSize Sync="TRUE">11298</dimSize><dimResol><value Sync="TRUE" uom="m">12.666286</value></dimResol></axisDimension><ptInPixel><PixOrientCd Sync="TRUE" value="001"></PixOrientCd></ptInPixel></Georect></spatRepInfo><eainfo><detailed Name="苏州市dem1.vat"><enttyp><enttypl Sync="TRUE">苏州市dem1.vat</enttypl><enttypt Sync="TRUE">Table</enttypt><enttypc Sync="TRUE">448</enttypc></enttyp><attr><attrlabl Sync="TRUE">Rowid</attrlabl><attalias Sync="TRUE">Rowid</attalias><attrtype Sync="TRUE">OID</attrtype><attwidth Sync="TRUE">4</attwidth><atprecis Sync="TRUE">0</atprecis><attscale Sync="TRUE">0</attscale><attrdef Sync="TRUE">Internal feature number.</attrdef><attrdefs Sync="TRUE">Esri</attrdefs><attrdomv><udom Sync="TRUE">Sequential unique whole numbers that are automatically generated.</udom></attrdomv></attr><attr><attrlabl Sync="TRUE">VALUE</attrlabl><attalias Sync="TRUE">VALUE</attalias><attrtype Sync="TRUE">Integer</attrtype><attwidth Sync="TRUE">4</attwidth><atprecis Sync="TRUE">0</atprecis><attscale Sync="TRUE">0</attscale></attr><attr><attrlabl Sync="TRUE">COUNT</attrlabl><attalias Sync="TRUE">COUNT</attalias><attrtype Sync="TRUE">Integer</attrtype><attwidth Sync="TRUE">4</attwidth><atprecis Sync="TRUE">0</atprecis><attscale Sync="TRUE">0</attscale></attr></detailed></eainfo><contInfo><ImgDesc><contentTyp><ContentTypCd Sync="TRUE" value="002"></ContentTypCd></contentTyp><covDim><Band><dimDescrp Sync="TRUE">苏州市dem1</dimDescrp><maxVal Sync="TRUE">340.000000</maxVal><minVal Sync="TRUE">-109.000000</minVal><bitsPerVal Sync="TRUE">16</bitsPerVal><valUnit><UOM type="length"></UOM></valUnit></Band></covDim></ImgDesc></contInfo><mdDateSt Sync="TRUE">20221014</mdDateSt></metadata>
