# Supplementary material for: Spatial structure evolution and ecosystem service relationship changes in urban-fringe-rural areas of megacities: Evidence from Suzhou, China
Source: PLoS One. 2025 Sep 24;20(9):e0332934. doi: 10.1371/journal.pone.0332934 (PMC12459847; doi:10.1371/journal.pone.0332934)
Supplement: S1 File — (ZIP) [file pone.0332934.s003.zip › S1_File.mpk/Dem/prj.adf]

Projection    TRANSVERSE
Units         METERS
Zunits        NO
Xshift        0.0
Yshift        0.0
Parameters    6378140.0  6356755.288157528
1.0 /* scale factor at central meridian
 120  0  0.0 /* longitude of central meridian
   0  0  0.0 /* latitude of origin
40500000.0 /* false easting (meters)
0.0 /* false northing (meters)
