# Supplementary material for: Spatial structure evolution and ecosystem service relationship changes in urban-fringe-rural areas of megacities: Evidence from Suzhou, China
Source: PLoS One. 2025 Sep 24;20(9):e0332934. doi: 10.1371/journal.pone.0332934 (PMC12459847; doi:10.1371/journal.pone.0332934)
Supplement: S1 File — (ZIP) [file pone.0332934.s003.zip › S1_File.mpk/Land use/2022/2022─ΩESRI═┴╡╪╕▓╕╟_╜¡╦╒╩í_╦╒╓▌╩╨.tfw]

0.0001029873
0.0000000000
0.0000000000
-0.0001029873
119.9154091417
32.0476997668
