# Supplementary material for: Spatial structure evolution and ecosystem service relationship changes in urban-fringe-rural areas of megacities: Evidence from Suzhou, China
Source: PLoS One. 2025 Sep 24;20(9):e0332934. doi: 10.1371/journal.pone.0332934 (PMC12459847; doi:10.1371/journal.pone.0332934)
Supplement: S1 File — (ZIP) [file pone.0332934.s003.zip › S1_File.mpk/Land use/2022/═┴╡╪╕▓╕╟└α╨═.xlsx]

## Sheet: Sheet1
类别	Name	Code
水体	Water	1
林地	Trees	2
草地	Grass	3
淹没植被	Flooded vegetation	4
耕地	Crops	5
灌木	Scrub/shrub	6
建筑	Built Area	7
裸地	Bare ground	8
雪/冰	Snow/Ice	9
云	Clouds	10
牧地	Rangeland	11
引用：
Karra, Kontgis, et al. “Global land use/land cover with Sentinel-2 and deep learning.” IGARSS 2021-2021 IEEE International Geoscience and Remote Sensing Symposium. IEEE, 2021.
