# Supplementary material for: Spatial structure evolution and ecosystem service relationship changes in urban-fringe-rural areas of megacities: Evidence from Suzhou, China
Source: PLoS One. 2025 Sep 24;20(9):e0332934. doi: 10.1371/journal.pone.0332934 (PMC12459847; doi:10.1371/journal.pone.0332934)
Supplement: S1 File — (ZIP) [file pone.0332934.s003.zip › S1_File.mpk/Pawc/pawc.aux.xml]

<PAMDataset>
  <SRS>PROJCS["WGS_1984_UTM_Zone_51N",GEOGCS["GCS_WGS_1984",DATUM["WGS_1984",SPHEROID["WGS_84",6378137.0,298.257223563,AUTHORITY["EPSG","7030"]],AUTHORITY["EPSG","6326"]],PRIMEM["Greenwich",0.0,AUTHORITY["EPSG","8901"]],UNIT["Degree",0.0174532925199433,AUTHORITY["EPSG","9102"]],AUTHORITY["EPSG","4326"]],PROJECTION["Transverse_Mercator",AUTHORITY["Esri","43006"]],PARAMETER["False_Easting",500000.0,AUTHORITY["Esri","100001"]],PARAMETER["False_Northing",0.0,AUTHORITY["Esri","100002"]],PARAMETER["Central_Meridian",123.0,AUTHORITY["Esri","100010"]],PARAMETER["Scale_Factor",0.9996,AUTHORITY["Esri","100003"]],PARAMETER["Latitude_Of_Origin",0.0,AUTHORITY["Esri","100021"]],UNIT["Meter",1.0,AUTHORITY["EPSG","9001"]],AUTHORITY["EPSG","32651"]]</SRS>
  <PAMRasterBand band="1">
    <Description>pawc2010</Description>
    <Metadata>
      <MDI key="RepresentationType">ATHEMATIC</MDI>
      <MDI key="STATISTICS_SKIPFACTORX">1</MDI>
      <MDI key="STATISTICS_SKIPFACTORY">1</MDI>
    </Metadata>
  </PAMRasterBand>
</PAMDataset>
