# Supplementary material for: Spatial structure evolution and ecosystem service relationship changes in urban-fringe-rural areas of megacities: Evidence from Suzhou, China
Source: PLoS One. 2025 Sep 24;20(9):e0332934. doi: 10.1371/journal.pone.0332934 (PMC12459847; doi:10.1371/journal.pone.0332934)
Supplement: S2 File — (ZIP) [file pone.0332934.s004.zip]

Archive with 36 entries (30 files):
- S2_File.mpk/GDP/
- S2_File.mpk/GDP/gdp/
- S2_File.mpk/GDP/gdp/dblbnd.adf
- S2_File.mpk/GDP/gdp/hdr.adf
- S2_File.mpk/GDP/gdp/metadata.xml
- S2_File.mpk/GDP/gdp/prj.adf
- S2_File.mpk/GDP/gdp/sta.adf
- S2_File.mpk/GDP/gdp/w001001.adf
- S2_File.mpk/GDP/gdp/w001001x.adf
- S2_File.mpk/GDP/gdp2010/
- S2_File.mpk/GDP/gdp2010/gdp2010.aux
- S2_File.mpk/GDP/gdp2010/gdp2010.aux.xml
- S2_File.mpk/GDP/gdp2010/gdp2010.ovr
- S2_File.mpk/GDP/gdp2010/gdp2010/
- S2_File.mpk/GDP/gdp2010/gdp2010/dblbnd.adf
- S2_File.mpk/GDP/gdp2010/gdp2010/hdr.adf
- S2_File.mpk/GDP/gdp2010/gdp2010/log
- S2_File.mpk/GDP/gdp2010/gdp2010/prj.adf
- S2_File.mpk/GDP/gdp2010/gdp2010/sta.adf
- S2_File.mpk/GDP/gdp2010/gdp2010/w001001.adf
- S2_File.mpk/GDP/gdp2010/gdp2010/w001001x.adf
- S2_File.mpk/GDP/gdp2010/info/
- S2_File.mpk/GDP/gdp2010/info/arc.dir
- S2_File.mpk/GDP/gdp2010/info/arc0000.dat
- S2_File.mpk/GDP/gdp2010/info/arc0000.nit
- S2_File.mpk/GDP/gdp2010/info/arc0001.dat
- S2_File.mpk/GDP/gdp2010/info/arc0001.nit
- S2_File.mpk/Ndvi/
- S2_File.mpk/Ndvi/dblbnd.adf
- S2_File.mpk/Ndvi/hdr.adf
- S2_File.mpk/Ndvi/metadata.xml
- S2_File.mpk/Ndvi/prj.adf
- S2_File.mpk/Ndvi/sta.adf
- S2_File.mpk/Ndvi/vat.adf
- S2_File.mpk/Ndvi/w001001.adf
- S2_File.mpk/Ndvi/w001001x.adf
