# Supplementary material for: Spatial structure evolution and ecosystem service relationship changes in urban-fringe-rural areas of megacities: Evidence from Suzhou, China
Source: PLoS One. 2025 Sep 24;20(9):e0332934. doi: 10.1371/journal.pone.0332934 (PMC12459847; doi:10.1371/journal.pone.0332934)
Supplement: S2 File — (ZIP) [file pone.0332934.s004.zip › S2_File.mpk/GDP/gdp/metadata.xml]

<?xml version="1.0" encoding="UTF-8"?>
<metadata xml:lang="en"><Esri><CreaDate>20210823</CreaDate><CreaTime>16105800</CreaTime><ArcGISFormat>1.0</ArcGISFormat><SyncOnce>TRUE</SyncOnce><DataProperties><lineage><Process ToolSource="c:\program files (x86)\arcgis\desktop10.6\ArcToolbox\Toolboxes\Spatial Analyst Tools.tbx\ExtractByMask" Date="20210823" Time="161058">ExtractByMask gdp suzhou_区 E:\data\苏州市\suzhou_data\人口和GDP\GDP</Process><Process ToolSource="d:\gis\desktop10.8\ArcToolbox\Toolboxes\Data Management Tools.tbx\CalculateStatistics" Date="20221207" Time="101241">CalculateStatistics D:\雅丝\2022.10.14会议\data\人口和GDP\gdp 1 1 # OVERWRITE 要素集</Process></lineage></DataProperties></Esri></metadata>
