# Supplementary material for: Spatial structure evolution and ecosystem service relationship changes in urban-fringe-rural areas of megacities: Evidence from Suzhou, China
Source: PLoS One. 2025 Sep 24;20(9):e0332934. doi: 10.1371/journal.pone.0332934 (PMC12459847; doi:10.1371/journal.pone.0332934)
Supplement: S2 File — (ZIP) [file pone.0332934.s004.zip › S2_File.mpk/GDP/gdp2010/gdp2010.aux.xml]

<PAMDataset>
  <Metadata domain="Esri">
    <MDI key="PyramidResamplingType">NEAREST</MDI>
  </Metadata>
  <PAMRasterBand band="1">
    <Description>gdp2010</Description>
    <Histograms>
      <HistItem>
        <HistMin>0</HistMin>
        <HistMax>31956.111328125</HistMax>
        <BucketCount>256</BucketCount>
        <IncludeOutOfRange>1</IncludeOutOfRange>
        <Approximate>0</Approximate>
        <HistCounts>6238590|989243|531593|325311|236577|180799|140612|104207|78139|66853|58219|45982|41486|31849|26033|25417|22879|22452|18323|16972|14946|14450|12300|11682|10592|10409|9273|8486|7871|7692|7003|6192|6067|5654|5444|5350|4536|4333|4164|3857|3595|3566|3292|3021|2904|2853|2832|2917|2593|2292|2204|2156|2107|1961|1976|1976|1767|1734|1799|1774|1658|1427|1553|1378|1388|1503|1611|1536|1431|1336|1098|1221|1182|1131|1144|1320|1237|1315|1111|1165|1039|985|1017|969|892|897|821|796|765|561|691|926|639|551|557|1344|424|479|481|468|370|372|404|455|616|572|430|421|590|463|310|302|325|488|612|464|341|421|505|392|287|461|412|246|246|257|283|167|217|245|182|237|166|157|174|193|186|173|103|89|120|174|182|270|281|193|168|216|88|108|178|122|69|58|44|62|102|44|36|20|30|42|45|27|68|120|101|128|43|36|29|10|33|21|39|59|91|146|93|40|63|48|195|109|46|36|54|91|88|85|124|167|114|68|54|19|3|0|0|0|0|0|0|0|0|0|0|0|0|0|0|0|0|0|0|0|1|0|0|0|0|1|0|1|2|0|0|0|0|1|3|10|9|21|11|29|2|2|5|3|7|15|8|3|0|0|0|0|0|0|0|0|0|0|0|1</HistCounts>
      </HistItem>
    </Histograms>
    <Metadata>
      <MDI key="LAYER_TYPE">athematic</MDI>
      <MDI key="STATISTICS_COVARIANCES">1414965.387681341</MDI>
      <MDI key="STATISTICS_EXCLUDEDVALUES"></MDI>
      <MDI key="STATISTICS_SKIPFACTORX">1</MDI>
      <MDI key="STATISTICS_SKIPFACTORY">1</MDI>
    </Metadata>
  </PAMRasterBand>
</PAMDataset>
