# Supplementary material for: Spatial structure evolution and ecosystem service relationship changes in urban-fringe-rural areas of megacities: Evidence from Suzhou, China
Source: PLoS One. 2025 Sep 24;20(9):e0332934. doi: 10.1371/journal.pone.0332934 (PMC12459847; doi:10.1371/journal.pone.0332934)
Supplement: S2 File — (ZIP) [file pone.0332934.s004.zip › S2_File.mpk/GDP/gdp2010/gdp2010/dblbnd.adf]

ÁI°É¸ÉA$WõÞd@AH®G{i7AWq»Ìh
