# Supplementary material for: Spatial structure evolution and ecosystem service relationship changes in urban-fringe-rural areas of megacities: Evidence from Suzhou, China
Source: PLoS One. 2025 Sep 24;20(9):e0332934. doi: 10.1371/journal.pone.0332934 (PMC12459847; doi:10.1371/journal.pone.0332934)
Supplement: S2 File — (ZIP) [file pone.0332934.s004.zip › S2_File.mpk/GDP/gdp2010/gdp2010/log]

201806171641   0     3     0dls3804 GDP2010 = danwei_x * E:\POP-GDP\Data-fuzhu\qzh2010
201806171648   0     1     0dls3804 copy gdp2010 E:\1111-¿ÆÑÐÈÕ³£\1111-Êý¾ÝÖÐÐÄ\2017Êý¾Ý³ö°ædoi\ÖÐ¹úGDP¿Õ¼ä·Ö²¼¹«ÀïÍø¸ñÊý¾Ý¼¯\GDP2010\GDP2010
