# Supplementary material for: Spatial structure evolution and ecosystem service relationship changes in urban-fringe-rural areas of megacities: Evidence from Suzhou, China
Source: PLoS One. 2025 Sep 24;20(9):e0332934. doi: 10.1371/journal.pone.0332934 (PMC12459847; doi:10.1371/journal.pone.0332934)
Supplement: S2 File — (ZIP) [file pone.0332934.s004.zip › S2_File.mpk/Ndvi/metadata.xml]

<?xml version="1.0" encoding="UTF-8"?>
<metadata xml:lang="zh"><Esri><CreaDate>20230923</CreaDate><CreaTime>21152600</CreaTime><ArcGISFormat>1.0</ArcGISFormat><SyncOnce>TRUE</SyncOnce><DataProperties><lineage><Process ToolSource="d:\gis\desktop10.8\ArcToolbox\Toolboxes\Spatial Analyst Tools.tbx\RasterCalculator" Date="20230923" Time="211526">RasterCalculator "("HXPT_NDVI_MONTH_MAX_250m_201012_苏州市_20230301034450.tif" + "HXPT_NDVI_MONTH_MAX_250m_201011_苏州市_20230301032107.tif" + "HXPT_NDVI_MONTH_MAX_250m_201010_苏州市_20230301025757.tif" + "HXPT_NDVI_MONTH_MAX_250m_201009_苏州市_20230301023500.tif" + "HXPT_NDVI_MONTH_MAX_250m_201008_苏州市_20230301021214.tif" + "HXPT_NDVI_MONTH_MAX_250m_201007_苏州市_20230301014935.tif" + "HXPT_NDVI_MONTH_MAX_250m_201006_苏州市_20230301012645.tif" + "HXPT_NDVI_MONTH_MAX_250m_201005_苏州市_20230301010403.tif" + "HXPT_NDVI_MONTH_MAX_250m_201004_苏州市_20230301004222.tif" + "HXPT_NDVI_MONTH_MAX_250m_201003_苏州市_20230301001948.tif" + "HXPT_NDVI_MONTH_MAX_250m_201002_苏州市_20230228235658.tif" + "HXPT_NDVI_MONTH_MAX_250m_201001_苏州市_20230228233439.tif") / 12" E:\Desktop\bianyuanqu\2010ndvi</Process></lineage></DataProperties></Esri></metadata>
