# Supplementary material for: Spatial structure evolution and ecosystem service relationship changes in urban-fringe-rural areas of megacities: Evidence from Suzhou, China
Source: PLoS One. 2025 Sep 24;20(9):e0332934. doi: 10.1371/journal.pone.0332934 (PMC12459847; doi:10.1371/journal.pone.0332934)
Supplement: S3 File — (ZIP) [file pone.0332934.s005.zip]

Archive with 10 entries (9 files):
- S3_File.mpk/Road/
- S3_File.mpk/Road/╦╒╓▌╡└┬╖.cpg
- S3_File.mpk/Road/╦╒╓▌╡└┬╖.dbf
- S3_File.mpk/Road/╦╒╓▌╡└┬╖.prj
- S3_File.mpk/Road/╦╒╓▌╡└┬╖.sbn
- S3_File.mpk/Road/╦╒╓▌╡└┬╖.sbx
- S3_File.mpk/Road/╦╒╓▌╡└┬╖.shp
- S3_File.mpk/Road/╦╒╓▌╡└┬╖.shp.xml
- S3_File.mpk/Road/╦╒╓▌╡└┬╖.shx
- S3_File.mpk/Road/╡└┬╖╫╓╢╬╦╡├≈.txt
