# Supplementary material for: Spatial structure evolution and ecosystem service relationship changes in urban-fringe-rural areas of megacities: Evidence from Suzhou, China
Source: PLoS One. 2025 Sep 24;20(9):e0332934. doi: 10.1371/journal.pone.0332934 (PMC12459847; doi:10.1371/journal.pone.0332934)
Supplement: S3 File — (ZIP) [file pone.0332934.s005.zip › S3_File.mpk/Road/╦╒╓▌╡└┬╖.prj]

PROJCS["Beijing_1954_3_Degree_GK_Zone_39",GEOGCS["GCS_Beijing_1954",DATUM["D_Beijing_1954",SPHEROID["Krasovsky_1940",6378245.0,298.3]],PRIMEM["Greenwich",0.0],UNIT["Degree",0.0174532925199433]],PROJECTION["Transverse_Mercator"],PARAMETER["False_Easting",500000.0],PARAMETER["False_Northing",-2700000.0],PARAMETER["Central_Meridian",117.0],PARAMETER["Scale_Factor",1.0],PARAMETER["Latitude_Of_Origin",0.0],UNIT["Meter",1.0]]
