# Supplementary material for: Spatial structure evolution and ecosystem service relationship changes in urban-fringe-rural areas of megacities: Evidence from Suzhou, China
Source: PLoS One. 2025 Sep 24;20(9):e0332934. doi: 10.1371/journal.pone.0332934 (PMC12459847; doi:10.1371/journal.pone.0332934)
Supplement: S3 File — (ZIP) [file pone.0332934.s005.zip › S3_File.mpk/Road/╡└┬╖╫╓╢╬╦╡├≈.txt]

tertiary（第三级道路）：城市支路，
tertiary_link（第三级道路-连接）：匝道，机场集散车行道路（数据量极少，多是未知道路）
residential（居住区道路）：居住区车行道路，
unclassified（未分类道路）：居住区车行道路，滨水车行道路，机场机动车通道
secondary（次要道路）：城市次要车行道路，机场外围车行道路，
secondary_link（次要道路-连接）：城市次要车行道路立交、匝道（数据量少，部分零散分布未知类别）
primary（主要道路）：城市主要车行道路
primary_link（主要道路）：城市主要车行道路立交，城市主要车行道路匝道（数据量少，部分零散分布未知类别）
motorway（高速公路）：高速公路，过江隧道
motorway_link（高速公路-连接）：高速公路立交，匝道
trunk（干道）：高架快速路，机场进站快速路，过江隧道，桥上快速路
trunk_link（干道-连接）：立交，匝道，桥上引道，机场进站快速路，国道改道
track（小路）：郊区、乡村、工矿区、田间、林间小路
track_grade1（小路 级别1）：郊区、乡村、工矿区、田间、林间小路
track_grade2（小路 级别2）：郊区、乡村、工矿区、田间、林间小路
track_grade3（小路 级别3）：郊区、乡村、工矿区、田间、林间小路
track_grade4（小路 级别4）：郊区、乡村、工矿区、田间、林间小路
track_grade5（小路 级别5）：郊区、乡村、工矿区、田间、林间小路
bridleway（马道）：体育场馆内部专用道路（数据量极少，零星道路在公园、居住区内部）
living_street（生活街道）：居住区车行道路，公园车行道路
path（小道）：公园车行道路，居住区车行道路（分布零碎，量少）
service（服务性道路）：居住区车行道路，火车站集散车行道，公园车行道路，公共建筑集散车行道，公交枢纽入口车行道路，停车场入口车行道路
footway（人行道）：滨水绿道，公园步行道，广场步行道，大学步行道路，人行道，火车站人行集散道路
pedestrian（步行街道）：步行街，广场步行道路，公园步行道路，居住区步行道路
steps（台阶踏步）：人行过街天桥台阶，广场台阶、公共建筑入口台阶，登山台阶
cycleway（自行车道）：滨水绿道，非机动车道，公园自行车道
unknown（未知道路）：滨水车行道路，校园广场车行道路，乡道（数据量少，比较难判别道路类型）
