# Supplementary material for: Spatial structure evolution and ecosystem service relationship changes in urban-fringe-rural areas of megacities: Evidence from Suzhou, China
Source: PLoS One. 2025 Sep 24;20(9):e0332934. doi: 10.1371/journal.pone.0332934 (PMC12459847; doi:10.1371/journal.pone.0332934)
Supplement: S4 File — (ZIP) [file pone.0332934.s006.zip]

Archive with 18 entries (16 files):
- S4_File.mpk/Soil/
- S4_File.mpk/Soil/HWSD_China_Subset_v1.1/
- S4_File.mpk/Soil/HWSD_China_Subset_v1.1/Harmonized World Soil Database (version 1.1).pdf
- S4_File.mpk/Soil/HWSD_China_Subset_v1.1/HWSD.ldb
- S4_File.mpk/Soil/HWSD_China_Subset_v1.1/HWSD.mdb
- S4_File.mpk/Soil/HWSD_China_Subset_v1.1/HWSD_China_Albers.hdr
- S4_File.mpk/Soil/HWSD_China_Subset_v1.1/HWSD_China_Albers.img
- S4_File.mpk/Soil/HWSD_China_Subset_v1.1/HWSD_China_Albers.img.aux.xml
- S4_File.mpk/Soil/HWSD_China_Subset_v1.1/HWSD_China_Albers.img.ovr
- S4_File.mpk/Soil/HWSD_China_Subset_v1.1/HWSD_China_Albers.img.vat.cpg
- S4_File.mpk/Soil/HWSD_China_Subset_v1.1/HWSD_China_Albers.img.vat.dbf
- S4_File.mpk/Soil/HWSD_China_Subset_v1.1/HWSD_China_Geo.hdr
- S4_File.mpk/Soil/HWSD_China_Subset_v1.1/HWSD_China_Geo.img
- S4_File.mpk/Soil/HWSD_China_Subset_v1.1/HWSD_China_Geo.img.aux.xml
- S4_File.mpk/Soil/HWSD_China_Subset_v1.1/HWSD_China_Geo.img.ovr
- S4_File.mpk/Soil/HWSD_China_Subset_v1.1/HWSD_China_Geo.img.vat.cpg
- S4_File.mpk/Soil/HWSD_China_Subset_v1.1/HWSD_China_Geo.img.vat.dbf
- S4_File.mpk/Soil/HWSD_China_Subset_v1.1/HWSD_META.mdb
