# Supplementary material for: Spatial structure evolution and ecosystem service relationship changes in urban-fringe-rural areas of megacities: Evidence from Suzhou, China
Source: PLoS One. 2025 Sep 24;20(9):e0332934. doi: 10.1371/journal.pone.0332934 (PMC12459847; doi:10.1371/journal.pone.0332934)
Supplement: S4 File — (ZIP) [file pone.0332934.s006.zip › S4_File.mpk/Soil/HWSD_China_Subset_v1.1/HWSD_China_Geo.img.aux.xml]

<PAMDataset>
  <Metadata domain="IMAGE_STRUCTURE">
    <MDI key="INTERLEAVE">BAND</MDI>
  </Metadata>
  <Metadata>
    <MDI key="Band_1">Resize (Band 1:hwsd1_Clip11.tif)</MDI>
  </Metadata>
  <Metadata domain="ENVI">
    <MDI key="bands">1</MDI>
    <MDI key="band_names">{ Resize (Band 1:hwsd1_Clip11.tif)}</MDI>
    <MDI key="byte_order">0</MDI>
    <MDI key="coordinate_system_string">{GEOGCS["GCS_WGS_1984",DATUM["D_WGS_1984",SPHEROID["WGS_1984",6378137.0,298.257223563]],PRIMEM["Greenwich",0.0],UNIT["Degree",0.0174532925199433]]}</MDI>
    <MDI key="data_type">12</MDI>
    <MDI key="description">{  File Resize Result, x resize factor: 1.000000, y resize factor: 1.000000.  [Wed May 29 18:27:58 2013]}</MDI>
    <MDI key="file_type">ENVI Standard</MDI>
    <MDI key="header_offset">0</MDI>
    <MDI key="interleave">bsq</MDI>
    <MDI key="lines">5000</MDI>
    <MDI key="samples">8000</MDI>
    <MDI key="sensor_type">Unknown</MDI>
    <MDI key="wavelength_units">Unknown</MDI>
    <MDI key="x_start">1301</MDI>
    <MDI key="y_start">501</MDI>
  </Metadata>
  <Metadata domain="Esri">
    <MDI key="PyramidResamplingType">NEAREST</MDI>
  </Metadata>
  <PAMRasterBand band="1">
    <Description>Resize (Band 1:hwsd1_Clip11.tif)</Description>
  </PAMRasterBand>
</PAMDataset>
