# Supplementary material for: Spatial structure evolution and ecosystem service relationship changes in urban-fringe-rural areas of megacities: Evidence from Suzhou, China
Source: PLoS One. 2025 Sep 24;20(9):e0332934. doi: 10.1371/journal.pone.0332934 (PMC12459847; doi:10.1371/journal.pone.0332934)
Supplement: S5 File — (ZIP) [file pone.0332934.s007.zip]

Archive with 2 entries (2 files):
- S5_File.xls/ESs.xls
- S5_File.xls/Transfer matrix.xls
