# Supplementary material for: Spatial structure evolution and ecosystem service relationship changes in urban-fringe-rural areas of megacities: Evidence from Suzhou, China
Source: PLoS One. 2025 Sep 24;20(9):e0332934. doi: 10.1371/journal.pone.0332934 (PMC12459847; doi:10.1371/journal.pone.0332934)
Supplement: S5 File — (ZIP) [file pone.0332934.s007.zip › S5_File.xls/ESs.xls]

## Sheet: ES
FID	WY2010	WY2022	CS2010	CS2022	SC2010	SC2022	TN2010	TN2022	TP2010	TP2022	HQ2010	HQ2022	LA2010	LA2022	FP2010	FP2022
0	0.91715	0.829237	0.220145	0.147813	0.238695	0.340903	0.397336	0.151871	0.57839	0.301966	0.124096	0.158861	0.557431	0.732244	0.0563929	0.0424033
1	0.932461	0.867452	0.145136	0.143855	0.183708	0.26391	0.288582	0.20718	0.601096	0.413412	0.0319868	0.0527594	0.914991	0.926286	0.00472248	0.00636664
2	0.880483	0.846328	0.186308	0.138277	0.152938	0.232817	0.274341	0.153857	0.4756	0.317425	0.0564898	0.0575753	0.644217	0.863496	0.0128005	0.0672499
3	0.813044	0.788886	0.4318	0.261951	0.0970811	0.160994	0.690822	0.308172	0.661501	0.392674	0.309334	0.122148	0.178645	0.475909	0.287577	0.147032
4	0.831018	0.755522	0.406245	0.35977	0.124753	0.186944	0.710436	0.47708	0.736827	0.500135	0.219971	0.192742	0.214049	0.356529	0.348241	0.357633
5	0.832986	0.809567	0.371393	0.218688	0.120756	0.20072	0.646907	0.27451	0.679666	0.372098	0.239495	0.208042	0.211682	0.49634	0.163197	0.0655372
6	0.823596	0.747943	0.422047	0.307073	0.081925	0.127227	0.668023	0.363353	0.664817	0.386911	0.234682	0.235546	0.193249	0.35817	0.382643	0.284602
7	0.817993	0.771677	0.418	0.336317	0.105813	0.167865	0.68632	0.417527	0.688676	0.461244	0.259767	0.148532	0.194218	0.372979	0.24209	0.218698
8	0.813407	0.788552	0.407242	0.278171	0.123177	0.202549	0.756449	0.382063	0.753406	0.473633	0.273823	0.151694	0.184255	0.438056	0.185489	0.116571
9	0.817086	0.760351	0.445544	0.346391	0.0359659	0.0566522	0.682577	0.391902	0.653716	0.416375	0.247677	0.160483	0.173607	0.362965	0.485737	0.371358
10	0.822723	0.765547	0.383489	0.208216	0.12947	0.206592	0.639309	0.25789	0.607151	0.328144	0.35327	0.263382	0.136905	0.438221	0.253179	0.0913409
11	0.816035	0.73013	0.431101	0.33102	0.227934	0.330802	0.641222	0.346172	0.60124	0.373014	0.392955	0.278549	0.153658	0.367305	0.253957	0.163066
12	0.802495	0.750285	0.481119	0.370464	0.09474	0.151363	0.828208	0.475244	0.772364	0.496095	0.282836	0.162614	0.150662	0.35565	0.510643	0.429564
13	0.821335	0.731969	0.415435	0.320065	0.132563	0.198819	0.676402	0.379151	0.641029	0.384702	0.288332	0.2563	0.140662	0.337156	0.475638	0.448946
14	0.82396	0.764797	0.318764	0.259125	0.164699	0.244567	0.621995	0.328243	0.709796	0.442715	0.228719	0.151622	0.246216	0.475674	0.12173	0.0840428
15	0.830844	0.748563	0.440556	0.348548	0.146284	0.220839	0.853767	0.47939	0.857349	0.528629	0.229659	0.170098	0.159962	0.342279	0.262849	0.182976
16	0.835612	0.733046	0.397672	0.372741	0.15492	0.225003	0.74912	0.518548	0.789375	0.533854	0.201001	0.206559	0.178567	0.290077	0.263695	0.243562
17	0.82072	0.799657	0.481731	0.262121	0.106488	0.178515	0.855329	0.233157	0.802638	0.374468	0.3118	0.120852	0.179088	0.556806	0.188823	0.0424033
18	0.881927	0.840927	0.162277	0.211905	0.129695	0.194705	0.284735	0.273178	0.530599	0.399407	0.112076	0.162595	0.460804	0.574111	0.0031714	0.0564099
19	0.894956	0.88063	0.145136	0.146067	0.161986	0.253954	0.272845	0.215217	0.579759	0.43916	0.0319868	0.0147542	0.60377	0.794462	0.123171	0.0783041
20	0.827444	0.765351	0.498012	0.30443	0.139877	0.235955	0.621072	0.386899	0.626036	0.429841	0.303263	0.192325	0.194616	0.381759	0.0867547	0.0840572
21	0.870073	0.850347	0.190304	0.269995	0.217896	0.341062	0.329045	0.188672	0.515318	0.362456	0.193533	0.0970999	0.492165	0.66433	0.0155403	0.0257142
22	0.893892	0.850597	0.150942	0.158907	0.186893	0.275907	0.263879	0.183854	0.536798	0.366119	0.0393139	0.0260239	0.565229	0.743383	0.00472248	0.00636664
23	0.846082	0.801252	0.307857	0.242367	0.182404	0.281557	0.616347	0.358466	0.692785	0.487584	0.279759	0.144502	0.228138	0.495807	0.079173	0.0672499
24	0.894323	0.869987	0.156763	0.171619	0.147181	0.22366	0.287853	0.193496	0.58257	0.394398	0.0397764	0.0743908	0.640037	0.738881	0.00752416	0.00589866
25	0.851859	0.827768	0.38471	0.204345	0.17443	0.286376	0.715644	0.252956	0.769697	0.406733	0.183556	0.116719	0.263406	0.619636	0.134613	0.0181094
26	0.898981	0.882995	0.145136	0.147009	0.131351	0.204841	0.29484	0.233597	0.624955	0.475411	0.0319868	0.00941899	0.780946	0.949203	0.223579	0.109727
27	0.893038	0.893376	0.140299	0.144163	0.154764	0.250257	0.257205	0.206288	0.53514	0.410988	0.0583032	0.0260709	0.711715	0.888754	0.246633	0.13369
28	0.890749	0.872778	0.175572	0.220791	0.151164	0.2343	0.224123	0.132182	0.396886	0.242392	0.0499891	0.0357251	0.705175	0.8435	0.00375029	0.00124669
29	0.883919	0.865641	0.234576	0.169379	0.187945	0.300134	0.446401	0.205211	0.651625	0.413089	0.0886643	0.0541255	0.561315	0.85672	0.0217874	0.0177116
30	0.880056	0.865319	0.236254	0.201951	0.124171	0.193139	0.392239	0.170836	0.560369	0.322973	0.0989834	0.101924	0.476942	0.657607	0.0571235	0.00750097
31	0.895377	0.877232	0.145136	0.148917	0.0823485	0.126374	0.227367	0.168873	0.470698	0.342365	0.0319868	0.0437188	0.598002	0.721867	0.289633	0.150382
32	0.894237	0.878245	0.147472	0.143561	0.092954	0.146321	0.235039	0.181005	0.47906	0.358147	0.033328	0.0286639	0.609549	0.742586	0.142156	0.0900005
33	0.893597	0.885135	0.145136	0.143841	0.137388	0.218065	0.294386	0.230714	0.639732	0.481174	0.0319868	0.027259	0.545056	0.775186	0.251199	0.143605
34	0.841331	0.63269	0.021315	0.657941	0.06834	0.0742502	0.0502623	0.249279	0.0468536	0.214005	0.810043	0.433501	0.181917	0.29202	0.00752416	0.00516521
35	0.849226	0.598736	0.212292	0.632102	0.140295	0.139188	0.413371	0.0946516	0.383118	0.177215	0.661892	0.625408	0.12143	0.552131	0.00672136	0.00246685
36	0.8551	0.740362	0.313116	0.210013	0.0801576	0.126042	0.48818	0.226845	0.526707	0.251441	0.242963	0.319389	0.324606	0.516483	0.0498645	0.0607938
37	0.87119	0.814312	0.269362	0.263069	0.104649	0.157932	0.425589	0.280689	0.57529	0.367142	0.116115	0.116024	0.449532	0.597047	0.0504493	0.0571032
38	0.848392	0.863371	0.416833	0.159844	0.110132	0.202859	0.712534	0.226249	0.745981	0.422085	0.203391	0.0366167	0.226681	0.686993	0.0411649	0.00689866
39	0.840672	0.869409	0.456472	0.147009	0.10155	0.190577	0.71993	0.195939	0.691992	0.389712	0.227623	0.00941899	0.168377	0.757864	0.0412665	0.0244249
40	0.859071	0.719772	0.364172	0.325601	0.0659442	0.0964428	0.634562	0.169296	0.687739	0.26286	0.178811	0.26355	0.301963	0.585954	0.105197	0.0177116
41	0.861045	0.874464	0.327754	0.147009	0.0769613	0.137799	0.664601	0.228374	0.777049	0.470455	0.138766	0.00941899	0.21763	0.722774	0.194721	0.125269
42	0.823759	0.756926	0.370443	0.188671	0.164023	0.257434	0.651445	0.242886	0.653716	0.30202	0.326003	0.342049	0.216081	0.478629	0.123171	0.0783041
43	0.871801	0.868357	0.255491	0.159885	0.142805	0.231303	0.485182	0.201539	0.656311	0.414382	0.119639	0.0406002	0.416636	0.808333	0.039082	0.0209069
44	0.893264	0.866148	0.149633	0.147009	0.0483671	0.0738993	0.280985	0.219688	0.592374	0.444385	0.0345975	0.00941899	0.604949	0.827999	0.349719	0.290485
45	0.893472	0.853045	0.145136	0.147009	0.0270936	0.0403601	0.306715	0.237703	0.659771	0.4899	0.0319868	0.00941899	0.57135	0.707489	0.115461	0.0244249
46	0.864212	0.863757	0.289915	0.146035	0.126459	0.209285	0.511076	0.203456	0.649103	0.413035	0.136728	0.0147256	0.329733	0.805851	0.0380789	0.0244249
47	0.849405	0.860224	0.380392	0.188879	0.10576	0.184416	0.634525	0.20561	0.670583	0.372637	0.180292	0.0417147	0.234453	0.610507	0.0865352	0.0714022
48	0.848052	0.847599	0.36218	0.190907	0.118458	0.20079	0.638387	0.25943	0.70785	0.415567	0.172169	0.067117	0.250724	0.605009	0.151028	0.0507973
49	0.894806	0.858991	0.145824	0.15602	0.0208618	0.0311892	0.23611	0.184717	0.491386	0.36585	0.0323874	0.0133105	0.538416	0.771006	0.307288	0.205669
50	0.819319	0.742493	0.41223	0.309846	0.12082	0.184511	0.709766	0.384218	0.677575	0.403717	0.301386	0.261756	0.179525	0.385928	0.477126	0.366632
51	0.825016	0.802117	0.414073	0.303292	0.129804	0.204267	0.738978	0.305699	0.76775	0.405548	0.215079	0.142864	0.194463	0.573234	0.12984	0.0362379
52	0.893885	0.857812	0.147933	0.14452	0.0757094	0.113471	0.264593	0.197682	0.535212	0.395745	0.0476202	0.0235679	0.649894	0.826933	0.307288	0.205669
53	0.873431	0.856425	0.26169	0.161605	0.0288898	0.0464304	0.435455	0.206548	0.598212	0.392998	0.104166	0.0169771	0.384681	0.743467	0.157894	0.0128611
54	0.886799	0.841084	0.144995	0.125134	0.0357051	0.0537506	0.259347	0.167524	0.51193	0.330353	0.0987279	0.15382	0.53479	0.747211	0.00672136	0.00246685
55	0.866585	0.827437	0.286365	0.207099	0.0682623	0.107054	0.410975	0.215848	0.51921	0.336817	0.120469	0.0542461	0.389046	0.674429	0.0795118	0.0603433
56	0.835777	0.77571	0.386808	0.306198	0.081642	0.125605	0.64643	0.381073	0.674331	0.444708	0.202364	0.121819	0.236916	0.43795	0.372985	0.336127
57	0.868702	0.850093	0.259561	0.183	0.128044	0.201613	0.478671	0.224355	0.66633	0.418152	0.105813	0.0298091	0.381781	0.620768	0.150717	0.0314002
58	0.862217	0.815299	0.267	0.23214	0.0645766	0.0990316	0.46213	0.265858	0.601528	0.395368	0.152441	0.112875	0.370819	0.592369	0.223579	0.109727
59	0.836452	0.804654	0.371815	0.213083	0.0949926	0.155242	0.617798	0.248022	0.656383	0.364449	0.209461	0.139586	0.238722	0.522688	0.246633	0.13369
60	0.834813	0.774359	0.389939	0.291747	0.120359	0.18626	0.630931	0.350075	0.658185	0.412389	0.186353	0.1338	0.223804	0.422889	0.349719	0.290485
61	0.846864	0.859392	0.322364	0.238872	0.1549	0.258715	0.594985	0.205958	0.687667	0.374684	0.211075	0.0807649	0.270031	0.591034	0.115461	0.0244249
62	0.822077	0.874172	0.4465	0.166486	0.106117	0.198638	0.700934	0.201215	0.678224	0.362779	0.248684	0.0477514	0.21529	0.637025	0.312395	0.00817518
63	0.881178	0.885074	0.170657	0.150178	0.149527	0.244172	0.294349	0.201753	0.54206	0.404848	0.0472119	0.0110652	0.532783	0.774429	0.057069	0.00721339
64	0.861887	0.859657	0.298405	0.188893	0.139101	0.227393	0.515585	0.211841	0.649679	0.387773	0.132667	0.0460479	0.341697	0.631193	0.0810762	0.0357858
65	0.872676	0.865644	0.218388	0.170554	0.174949	0.281604	0.404621	0.251584	0.640813	0.45882	0.0754906	0.0244657	0.40518	0.619747	0.0373777	0.0225588
66	0.878281	0.865189	0.203265	0.146595	0.134766	0.214734	0.265575	0.138656	0.425431	0.275034	0.0666676	0.0117093	0.516487	0.764681	0.00470039	0.00246685
67	0.839885	0.839324	0.408813	0.266976	0.158362	0.271045	0.735139	0.371559	0.768759	0.492055	0.208085	0.0981039	0.203337	0.449519	0.194721	0.125269
68	0.845681	0.833698	0.360693	0.244067	0.114667	0.190141	0.555095	0.295768	0.599222	0.384056	0.170433	0.108617	0.269104	0.500958	0.114387	0.0675742
69	0.814213	0.793406	0.441071	0.291722	0.110995	0.186655	0.764828	0.381004	0.744107	0.461945	0.248293	0.123811	0.145819	0.409373	0.313764	0.187166
70	0.825483	0.800649	0.404086	0.285904	0.1244	0.205501	0.708226	0.332743	0.724717	0.423	0.231525	0.145203	0.178034	0.423668	0.289633	0.150382
71	0.818542	0.791982	0.413322	0.278068	0.121436	0.199915	0.698724	0.347301	0.698479	0.422515	0.231285	0.175658	0.184381	0.395187	0.142156	0.0900005
72	0.828335	0.800573	0.378109	0.270666	0.112246	0.184571	0.634733	0.33686	0.677719	0.431242	0.189767	0.114298	0.195613	0.425105	0.251199	0.143605
73	0.821496	0.789504	0.409881	0.328031	0.138541	0.226654	0.763228	0.46555	0.798457	0.542849	0.195747	0.126365	0.175414	0.359327	0.234523	0.237143
74	0.853544	0.83777	0.279201	0.202237	0.136693	0.216751	0.468589	0.247773	0.614935	0.40167	0.113994	0.0445633	0.328028	0.636126	0.039082	0.0209069
75	0.828749	0.807674	0.405902	0.314757	0.110497	0.184883	0.766033	0.448977	0.793123	0.538433	0.205158	0.117271	0.177702	0.3666	0.0545899	0.0261503
76	0.817645	0.808993	0.403254	0.220586	0.129088	0.216837	0.773035	0.331364	0.78642	0.458551	0.262109	0.152123	0.175651	0.465668	0.13936	0.0714022
77	0.883367	0.863416	0.152891	0.145266	0.170008	0.264765	0.217419	0.161241	0.443451	0.317318	0.0365638	0.0189566	0.562815	0.744951	0.00540449	0.0073476
78	0.83183	0.810755	0.327931	0.257643	0.133046	0.212533	0.566732	0.316957	0.634614	0.408672	0.220573	0.155481	0.269423	0.47058	0.2038	0.108752
79	0.807645	0.772336	0.462759	0.349317	0.109287	0.17951	0.762253	0.437071	0.724429	0.469701	0.245138	0.141678	0.174667	0.370042	0.433181	0.306565
80	0.838337	0.8198	0.345379	0.25369	0.149836	0.244328	0.505212	0.294697	0.576083	0.361433	0.210751	0.192106	0.292656	0.461107	0.310679	0.212142
81	0.802072	0.763734	0.475187	0.35508	0.0912042	0.148355	0.810536	0.433741	0.765588	0.473472	0.274214	0.158221	0.148324	0.367223	0.510719	0.320735
82	0.816275	0.776816	0.419236	0.33476	0.0940253	0.149894	0.626593	0.373209	0.619333	0.410504	0.22634	0.132279	0.20984	0.386823	0.470683	0.35854
83	0.807961	0.776239	0.469689	0.3447	0.114947	0.191374	0.818624	0.457663	0.779716	0.500889	0.246185	0.142467	0.163294	0.382196	0.441739	0.377744
84	0.800048	0.762578	0.433101	0.395262	0.138834	0.234216	0.731724	0.475661	0.732862	0.475788	0.219453	0.184736	0.183223	0.292619	0.340509	0.324764
85	0.819491	0.801871	0.433152	0.331274	0.128402	0.21047	0.701566	0.411134	0.702516	0.461029	0.225262	0.130248	0.187831	0.3812	0.361815	0.308907
86	0.875994	0.849237	0.169113	0.170641	0.177651	0.274337	0.227873	0.184734	0.438117	0.339887	0.0461281	0.0311669	0.579712	0.722508	0.0157981	0.00610942
87	0.812481	0.776703	0.462829	0.342269	0.116371	0.199559	0.713643	0.425049	0.697037	0.46119	0.241854	0.150532	0.195603	0.376615	0.674386	0.587766
88	0.876168	0.845493	0.269893	0.386127	0.171316	0.263268	0.226348	0.203653	0.466157	0.314409	0.533917	0.266887	0.167322	0.383261	0.129356	0.103983
89	0.840801	0.850648	0.379768	0.206845	0.084194	0.148072	0.549968	0.229185	0.539898	0.310692	0.271253	0.162362	0.184957	0.484266	0.0826199	0.0494457
90	0.83106	0.827644	0.37745	0.260459	0.140947	0.236653	0.65492	0.342054	0.68882	0.433288	0.213037	0.139166	0.213907	0.440696	0.307288	0.205669
91	0.886666	0.886901	0.167092	0.146587	0.122864	0.198085	0.261051	0.178984	0.483457	0.354215	0.0452301	0.028987	0.489143	0.700118	0.00552675	0.00466853
92	0.892414	0.880477	0.144982	0.201757	0.1152	0.178198	0.264638	0.220099	0.56145	0.416806	0.0327958	0.0418599	0.458285	0.74317	0.0073476	0.00524669
93	0.803321	0.778841	0.466186	0.388714	0.0995565	0.170681	0.792492	0.52614	0.746342	0.513493	0.343461	0.255575	0.12565	0.265477	0.674882	0.68066
94	0.803603	0.778661	0.409279	0.173797	0.0899523	0.162304	0.599859	0.198893	0.547755	0.195044	0.397788	0.551696	0.124462	0.444121	0.441458	0.163983
95	0.820365	0.754538	0.286097	0.262432	0.126104	0.196311	0.511284	0.322985	0.509623	0.313385	0.464145	0.508399	0.163301	0.335892	0.233979	0.233481
96	0.84858	0.8406	0.270821	0.215229	0.126234	0.203049	0.481856	0.235138	0.582643	0.362456	0.228831	0.168493	0.252069	0.519728	0.254149	0.153577
97	0.879449	0.902028	0.205919	0.150903	0.128544	0.220173	0.284921	0.163065	0.433288	0.29868	0.0855891	0.0612173	0.616431	0.83169	0.191589	0.147228
98	0.816122	0.797149	0.272929	0.0190606	0.0988375	0.177533	0.454303	0.0246806	0.427665	0.0460005	0.532545	0.758789	0.159349	0.657376	0.233962	0.00640818
99	0.849837	0.852805	0.308766	0.228604	0.0922107	0.147016	0.504468	0.231119	0.581778	0.338433	0.230192	0.146594	0.28513	0.567528	0.277484	0.126585
100	0.821583	0.79395	0.332895	0.330554	0.128528	0.190283	0.597463	0.307495	0.593095	0.381201	0.384637	0.223727	0.184758	0.434598	0.18613	0.14151
101	0.829338	0.749332	0.323894	0.196469	0.184287	0.28001	0.599732	0.245793	0.58257	0.286238	0.440775	0.428362	0.155496	0.452957	0.295385	0.1615
102	0.827799	0.754126	0.260008	0.185375	0.216847	0.330692	0.495004	0.272987	0.500973	0.313439	0.475363	0.434914	0.183539	0.477046	0.193953	0.18005
103	0.866192	0.807353	0.251703	0.166358	0.160983	0.246289	0.466171	0.225206	0.593671	0.355238	0.233391	0.20387	0.304623	0.62329	0.0812014	0.0291252
104	0.826852	0.742596	0.262719	0.148746	0.204487	0.317524	0.49702	0.212374	0.479997	0.226717	0.511226	0.55332	0.15855	0.481981	0.240889	0.158159
105	0.822437	0.756661	0.331843	0.13836	0.108485	0.174942	0.572811	0.17881	0.533554	0.227471	0.474294	0.448404	0.123535	0.488611	0.22391	0.0426557
106	0.866103	0.809198	0.321553	0.177938	0.133996	0.205775	0.553912	0.218066	0.612989	0.327713	0.220515	0.183858	0.227964	0.558512	0.170454	0.0691304
107	0.852878	0.7924	0.403273	0.262669	0.136626	0.207731	0.690613	0.307552	0.712247	0.403609	0.238533	0.163356	0.194641	0.468918	0.477103	0.274774
108	0.849096	0.777274	0.336956	0.156628	0.186479	0.296508	0.643945	0.218483	0.651049	0.290493	0.332105	0.383633	0.165675	0.547188	0.241847	0.0725349
109	0.89282	0.817475	0.151469	0.12689	0.204409	0.291445	0.238193	0.147557	0.460895	0.293617	0.101513	0.134128	0.563768	0.718259	0.00513787	0.00391311
110	0.839834	0.742909	0.35955	0.294689	0.19287	0.28394	0.586986	0.378108	0.62409	0.408134	0.285865	0.25927	0.235349	0.403762	0.296438	0.321383
111	0.838591	0.758851	0.436336	0.302977	0.170607	0.266711	0.688768	0.37307	0.680026	0.40474	0.25113	0.205195	0.238856	0.411656	0.191589	0.147228
112	0.837348	0.787401	0.367374	0.202307	0.154309	0.241334	0.590721	0.2182	0.593022	0.299434	0.278267	0.201844	0.209087	0.573116	0.0761504	0.0173169
113	0.829999	0.730883	0.388498	0.272486	0.180479	0.26771	0.659459	0.353098	0.628992	0.361163	0.344704	0.34112	0.189627	0.376826	0.346049	0.189611
114	0.833023	0.720726	0.388664	0.222636	0.157122	0.234812	0.727237	0.296729	0.700497	0.29868	0.340553	0.460641	0.158742	0.395724	0.309931	0.187898
115	0.833685	0.754984	0.438621	0.267067	0.156923	0.245555	0.637635	0.346253	0.641822	0.394883	0.30855	0.256464	0.196712	0.41417	0.365562	0.268937
116	0.881046	0.83397	0.23083	0.147009	0.171413	0.253601	0.360765	0.172643	0.530455	0.348398	0.0831177	0.00941899	0.443574	0.76017	0.0222955	0.0134906
117	0.837143	0.736211	0.382027	0.312238	0.181902	0.262967	0.717899	0.407972	0.717004	0.441799	0.274741	0.231653	0.205543	0.397664	0.522626	0.47007
118	0.831232	0.787065	0.374872	0.313696	0.109441	0.179763	0.548339	0.366463	0.587905	0.356747	0.192498	0.331021	0.21895	0.304695	0.233296	0.211273
119	0.810973	0.787345	0.313289	0.0765819	0.0884014	0.160487	0.498084	0.0902216	0.463851	0.102559	0.479152	0.668503	0.143845	0.523247	0.370454	0.0702088
120	0.807661	0.781482	0.458103	0.33639	0.080985	0.136964	0.720912	0.371211	0.660924	0.371236	0.333516	0.276617	0.121897	0.314325	0.76405	0.580703
121	0.81566	0.799148	0.37914	0.235531	0.111108	0.191498	0.693642	0.321335	0.690694	0.395098	0.328741	0.284958	0.135846	0.379442	0.348017	0.217257
122	0.876623	0.890623	0.200214	0.144186	0.12735	0.215251	0.316373	0.177582	0.513227	0.362672	0.065278	0.0249135	0.483964	0.706016	0.0224561	0.00563012
123	0.885342	0.868828	0.150994	0.146891	0.160118	0.249306	0.203728	0.153782	0.424998	0.319795	0.0353833	0.010057	0.510267	0.703383	0.22391	0.0426557
124	0.840501	0.83474	0.310259	0.270092	0.0945279	0.161941	0.551233	0.405534	0.660492	0.448586	0.189904	0.28576	0.230537	0.353514	0.113449	0.0988802
125	0.811824	0.805799	0.379568	0.254011	0.105332	0.187957	0.592329	0.340943	0.600231	0.377969	0.344899	0.313266	0.159712	0.382747	0.757063	0.53504
126	0.81047	0.803233	0.402766	0.321004	0.0991739	0.175336	0.690554	0.451924	0.695163	0.470994	0.304736	0.275846	0.152125	0.307908	0.601913	0.588437
127	0.811118	0.806336	0.349967	0.0949033	0.0913357	0.17267	0.587745	0.12964	0.546313	0.159709	0.489121	0.590014	0.13912	0.489727	0.431857	0.0939131
128	0.801341	0.789274	0.429587	0.141208	0.103294	0.195369	0.738614	0.203879	0.683342	0.228872	0.423459	0.533271	0.117772	0.428856	0.615104	0.182795
129	0.798553	0.824053	0.481202	0.327948	0.09664	0.181767	0.806578	0.454246	0.736539	0.462375	0.396346	0.271406	0.11593	0.301575	0.844498	0.578813
130	0.87661	0.915208	0.189868	0.141932	0.11717	0.205035	0.273656	0.175631	0.468031	0.351091	0.060134	0.0445347	0.478688	0.673137	0.0278429	0.174185
131	0.818692	0.847595	0.423078	0.26348	0.0954749	0.176613	0.643967	0.326089	0.605637	0.385079	0.314192	0.217434	0.150319	0.388792	0.483675	0.220102
132	0.799202	0.827325	0.459022	0.305782	0.108609	0.201259	0.72022	0.388381	0.677575	0.434312	0.276204	0.166843	0.15269	0.380074	0.659592	0.388397
133	0.797305	0.823065	0.502358	0.362622	0.107339	0.200865	0.803936	0.470664	0.732358	0.484675	0.322012	0.183392	0.131012	0.307797	0.965014	0.645774
134	0.850037	0.896979	0.252601	0.157768	0.152568	0.274989	0.335072	0.154048	0.44583	0.302666	0.0974409	0.0159914	0.406394	0.637812	0.0384354	0.0402432
135	0.787178	0.809115	0.504127	0.367745	0.0994287	0.183912	0.874095	0.51307	0.807251	0.532346	0.338281	0.189492	0.119085	0.301852	0.906172	0.554645
136	0.790956	0.825266	0.501298	0.338012	0.110513	0.20879	0.84053	0.459209	0.773012	0.502559	0.317706	0.153291	0.128636	0.349045	0.844498	0.701752
137	0.685341998272242	0.659651	0.235787	0.433452	0.160118	0.249306	0.794881	0.664599	0.732502	0.620684	0.590763	0.30896	0.0554865	0.173256	0.0546842	0.0741374
138	0.813573	0.775647	0.459493	0.388792	0.147248	0.25882	0.696648	0.517448	0.693794	0.521465	0.237509	0.19501	0.157263	0.298235	0.707872	0.747758
139	0.791865	0.794441	0.498205	0.421118	0.109204	0.194034	0.831549	0.567794	0.765011	0.538594	0.304225	0.236794	0.134286	0.226238	0.305055	0.286884
140	0.830352	0.898203	0.349973	0.149735	0.125647	0.237021	0.61942	0.212866	0.701867	0.431188	0.173023	0.0176519	0.278166	0.667237	0.124076	0.0510066
141	0.798462	0.856464	0.49582	0.287581	0.108611	0.211691	0.764783	0.349716	0.697254	0.423539	0.299851	0.116116	0.143057	0.41495	0.422163	0.174185
142	0.801393	0.88552	0.489219	0.174325	0.0880651	0.179009	0.793199	0.222774	0.739422	0.400323	0.285971	0.0276496	0.127678	0.568782	0.403381	0.044453
143	0.873331	0.908516	0.169216	0.147009	0.123275	0.211982	0.213557	0.173506	0.40705	0.34355	0.0463429	0.00941899	0.568474	0.854926	0.0363334	0.0134906
144	0.817961	0.865673	0.404656	0.192912	0.1341	0.250347	0.648633	0.232341	0.665465	0.396283	0.197607	0.0403078	0.220089	0.576606	0.257403	0.0317341
145	0.796383	0.886615	0.489473	0.151216	0.103962	0.210685	0.809658	0.202217	0.758163	0.406949	0.282315	0.0139997	0.129252	0.577759	0.362311	0.286104
146	0.809429	0.866804	0.442408	0.189617	0.13135	0.250083	0.814666	0.271666	0.809558	0.464584	0.226544	0.0448271	0.174334	0.547243	0.255536	0.0393741
147	0.805364	0.858139	0.492377	0.227998	0.128952	0.2498	0.951791	0.344191	0.902977	0.516779	0.288671	0.0582072	0.159712	0.514919	0.179783	0.0618355
148	0.796158	0.881333	0.495902	0.161636	0.111961	0.224724	0.861773	0.210388	0.803575	0.417883	0.302762	0.0245086	0.139195	0.587106	0.346888	0.200817
149	0.815518	0.874842	0.425857	0.222315	0.10106	0.193195	0.688813	0.264202	0.685937	0.40097	0.217213	0.0626263	0.190884	0.528615	0.288692	0.0596291
150	0.827997	0.844717	0.494407	0.423654	0.123694	0.214405	0.804985	0.529614	0.744396	0.503851	0.299917	0.255366	0.146211	0.296599	0.417729	0.381334
151	0.876752	0.899847	0.174461	0.153557	0.147115	0.247887	0.226124	0.154187	0.409284	0.304875	0.0495749	0.0119138	0.587474	0.790628	0.0153503	0.00684114
152	0.868474	0.901196	0.192817	0.147958	0.120069	0.208323	0.299423	0.190705	0.503712	0.382171	0.0604765	0.00999975	0.516598	0.787191	0.0283614	0.0130951
153	0.837723	0.885743	0.144742	0.211531	0.143415	0.238907	0.151241	0.242023	0.319325	0.448802	0.552105	0.0452095	0.303124	0.778538	0.00329071	0.00183548
154	0.837723	0.859595	0.349694	0.237779	0.116402	0.202286	0.551665	0.265134	0.616665	0.392028	0.159653	0.0861267	0.318815	0.571617	0.155841	0.0510066
155	0.833391	0.892596	0.397612	0.221029	0.106116	0.200324	0.709528	0.251375	0.742594	0.415675	0.229164	0.0806463	0.232172	0.725244	0.423196	0.0692342
156	0.804485	0.850025	0.478874	0.3095	0.0857878	0.157911	0.815886	0.360718	0.767822	0.447455	0.277887	0.10567	0.155913	0.489626	0.231926	0.0839997
157	0.818577	0.851005	0.413256	0.337635	0.0989127	0.17251	0.669742	0.343641	0.675629	0.401185	0.216006	0.146315	0.199521	0.437922	0.178292	0.121851
158	0.850154	0.876733	0.325706	0.167132	0.132114	0.232682	0.50894	0.178486	0.591653	0.33547	0.143656	0.0461277	0.352226	0.654949	0.183798	0.0410612
159	0.850078	0.892541	0.312245	0.187076	0.108089	0.193352	0.462934	0.209374	0.551431	0.366011	0.139464	0.0349623	0.370391	0.688485	0.211911	0.0459996
160	0.877264	0.905803	0.185155	0.147705	0.156383	0.266185	0.327341	0.201504	0.553017	0.405279	0.0563543	0.0166233	0.550581	0.732656	0.00906788	0.00584114
161	0.86419	0.895375	0.255747	0.156632	0.130692	0.228335	0.402322	0.186448	0.563397	0.372044	0.0998814	0.0203819	0.442663	0.757972	0.0486684	0.0328876
162	0.827755	0.840559	0.422276	0.287936	0.118619	0.204442	0.692273	0.364025	0.696028	0.453595	0.204653	0.0993145	0.198828	0.440758	0.17496	0.1211
163	0.881258	0.887891	0.174665	0.147009	0.181321	0.295606	0.227866	0.142681	0.414907	0.277781	0.049453	0.00941899	0.674104	0.846899	0.00423492	0.00279816
164	0.881336	0.919046	0.158713	0.18528	0.133195	0.222226	0.250136	0.172585	0.472068	0.335793	0.0860149	0.0592378	0.458326	0.756002	0.0130951	0.00684114
165	0.860113	0.879064	0.386925	0.306399	0.228499	0.395978	0.6662	0.379672	0.679954	0.456773	0.247991	0.107815	0.198022	0.418268	0.229784	0.161652
166	0.842336	0.885743	0.332993	0.158939	0.157352	0.289163	0.526262	0.148176	0.591437	0.295287	0.163052	0.109846	0.398933	0.741629	0.148067	0.00622605
167	0.887618	0.917796	0.138014	0.151677	0.143415	0.238907	0.248834	0.194335	0.514813	0.387234	0.0863477	0.051557	0.655028	0.811535	0.015695	0.00769532
168	0.829624	0.742928	0.779639	0.803609	0.11858	0.168348	0.246415	0.0953986	0.439847	0.261945	0.565831	0.612987	0.680215	0.955623	0.0599944	0.0251844
169	0.817411	0.724243	0.872523	0.822322	0.360822	0.503359	0.192247	0.0793869	0.368269	0.220145	0.633851	0.605476	0.684435	0.901575	0.0783747	0.0766203
170	0.895071	0.853132	0.154298	0.160506	0.176779	0.261977	0.273611	0.21319	0.573921	0.430703	0.0393603	0.0223594	0.808658	0.821795	0.231926	0.0839997
172	0.809963	0.77215	0.369801	0.211035	0.10412	0.180449	0.631794	0.281245	0.605132	0.299919	0.391161	0.444324	0.1272	0.35971	0.452398	0.344821
173	0.82331	0.790144	0.396872	0.258348	0.128777	0.216154	0.70551	0.34777	0.732574	0.405279	0.22323	0.266349	0.181694	0.379018	0.407459	0.26146
174	0.811863	0.779073	0.410962	0.221509	0.111171	0.19405	0.620395	0.250078	0.584012	0.275195	0.319396	0.367654	0.131231	0.371694	0.471527	0.187301
175	0.811308	0.669796	0.0888023	0.0638968	0.0647687	0.0939395	0.153629	0.0431535	0.157428	0.0742257	0.785751	0.753687	0.0951336	0.435872	0.0546989	0.0328876
176	0.846966	0.850814	0.387103	0.200446	0.102173	0.17816	0.632992	0.252759	0.663663	0.394021	0.219441	0.0730841	0.223614	0.582751	0.118542	0.021105
177	0.893714	0.87953	0.154118	0.15	0.147667	0.232487	0.270955	0.198412	0.543646	0.39666	0.0381604	0.0391688	0.740059	0.859897	0.0769532	0.0134906
179	0.809609	0.792405	0.475123	0.289897	0.14318	0.235137	0.610744	0.347469	0.653716	0.411473	0.19962	0.167806	0.224093	0.422484	0.251844	0.286104
180	0.841191	0.865348	0.37868	0.218514	0.103839	0.182152	0.646825	0.261388	0.699777	0.410665	0.180272	0.0497002	0.283165	0.593987	0.37662	0.0966754
181	0.870139	0.858884	0.184293	0.14736	0.171615	0.276188	0.271022	0.153915	0.469257	0.315594	0.0551041	0.00963371	0.543492	0.744549	0.0919532	0.0783747
182	0.821564	0.804263	0.404961	0.314342	0.124817	0.210529	0.679132	0.372844	0.675269	0.416914	0.223368	0.151383	0.212304	0.406109	0.482473	0.366781
183	0.831866	0.803469	0.362053	0.297449	0.144931	0.234998	0.633364	0.391595	0.707706	0.478643	0.165523	0.112928	0.239965	0.43308	0.222762	0.300999
184	0.775677	0.80177	0.383868	0.367476	0.137441	0.217364	0.764083	0.376099	0.725798	0.385349	0.211224	0.13659	0.249281	0.377627	0.0409041	0.071121
185	0.804316	0.805859	0.45873	0.269816	0.120361	0.216656	0.806734	0.36644	0.773229	0.443146	0.297906	0.203363	0.12701	0.381782	0.663885	0.312932
186	0.803725	0.879133	0.475383	0.153702	0.0959669	0.187573	0.783444	0.19591	0.739134	0.392243	0.261128	0.0151223	0.137311	0.58493	0.426837	0.471527
187	0.855913	0.872691	0.247891	0.148039	0.13785	0.236236	0.377856	0.175706	0.516255	0.354754	0.0938684	0.0100447	0.352407	0.6473	0.017277	0.0546989
188	0.805619	0.785093	0.449908	0.297359	0.126586	0.218076	0.740102	0.381085	0.705111	0.418368	0.292785	0.232084	0.135379	0.349461	0.511021	0.334717
189	0.816	0.818907	0.45164	0.284117	0.130386	0.228647	0.73723	0.349513	0.712103	0.403286	0.242355	0.176971	0.179069	0.404751	0.227656	0.181917
190	0.801421	0.874464	0.482978	0.147694	0.113715	0.22397	0.830395	0.20539	0.778851	0.413466	0.286544	0.0146663	0.144045	0.592226	0.58543	0.340894
191	0.814859	0.805965	0.445507	0.272455	0.138928	0.240771	0.805826	0.373875	0.770201	0.452518	0.259221	0.177403	0.144397	0.40297	0.24859	0.1319
192	0.823659	0.746539	0.459051	0.301756	0.151169	0.235175	0.703635	0.359711	0.665609	0.390197	0.267665	0.203332	0.20244	0.39227	0.18746	0.200817
193	0.822267	0.78998	0.506032	0.30862	0.0535541	0.0540043	0.174344	0.136519	0.194334	0.190843	0.729115	0.0796422	0.264847	0.545241	0.0110152	0.0246757
194	0.829736	0.781621	0.393334	0.216384	0.137441	0.217364	0.491685	0.175075	0.45448	0.227525	0.254859	0.181214	0.213555	0.512221	0.199521	0.0604743
195	0.883895	0.830901	0.180501	0.149388	0.186106	0.271032	0.237323	0.15399	0.422764	0.301751	0.065218	0.0127113	0.512366	0.69162	0.07051	0.0335842
196	0.833664	0.763705	0.313921	0.259414	0.178756	0.26495	0.51496	0.31178	0.538312	0.365096	0.299418	0.204302	0.249754	0.452418	0.227607	0.200173
197	0.815131	0.743107	0.477915	0.348971	0.135811	0.209875	0.743086	0.437001	0.705399	0.463076	0.29218	0.171182	0.178428	0.367704	0.423443	0.321519
198	0.82086	0.743535	0.43729	0.349352	0.149798	0.225849	0.763176	0.441669	0.74144	0.472125	0.240083	0.157237	0.181642	0.371917	0.316935	0.30966
199	0.824715	0.742826	0.420976	0.351859	0.151946	0.225351	0.754187	0.463379	0.749946	0.493025	0.23944	0.168896	0.177065	0.351332	0.450377	0.357155
200	0.83545	0.78414	0.324418	0.21212	0.10316	0.159161	0.533576	0.25042	0.562099	0.347751	0.26804	0.170577	0.251608	0.514306	0.174266	0.137642
201	0.801061	0.719414	0.134377	0.0648954	0.272067	0.399229	0.297757	0.0821086	0.282563	0.140264	0.691049	0.613457	0.139395	0.523012	0.276239	0.279816
202	0.85933	0.83056	0.265094	0.170078	0.150254	0.2384	0.464988	0.165294	0.563324	0.326905	0.254615	0.147904	0.402264	0.701974	0.0567169	0.0449755
203	0.822042	0.737334	0.162391	0.168511	0.0622171	0.0868558	0.243075	0.0583487	0.214517	0.0714247	0.641962	0.558066	0.166196	0.578665	0.511021	0.334717
204	0.865831	0.852936	0.31577	0.230023	0.153139	0.256859	0.515458	0.117056	0.597059	0.221977	0.143954	0.181795	0.423584	0.672368	0.0449755	0.340894
205	0.893402	0.864025	0.143421	0.177721	0.153913	0.23822	0.284802	0.191191	0.612485	0.386318	0.0409725	0.140831	0.539601	0.71226	0.24859	0.1319
206	0.804331	0.78017	0.398045	0.395464	0.162114	0.2413	0.680226	0.147198	0.719527	0.276273	0.217775	0.181315	0.309242	0.615627	0.316439	0.201376
207	0.855186	0.848295	0.363603	0.405134	0.0997516	0.146865	0.623669	0.188324	0.683702	0.291947	0.169856	0.104558	0.322127	0.584792	0.242382	0.266282
208	0.887299	0.876835	0.184202	0.143236	0.118669	0.190979	0.374806	0.221141	0.652923	0.453649	0.0562672	0.0386555	0.464004	0.753617	0.54886	0.390894
209	0.835784	0.819477	0.374647	0.221157	0.119243	0.196623	0.677793	0.264034	0.738124	0.414382	0.176787	0.0849223	0.227154	0.514683	0.351632	0.14433
210	0.876506	0.797868	0.183748	0.166628	0.0761032	0.112833	0.306842	0.200016	0.487926	0.281336	0.135735	0.278748	0.429453	0.616287	0.0166451	0.0335842
211	0.836844	0.808725	0.354917	0.2955	0.143575	0.230436	0.59407	0.379232	0.656599	0.446647	0.161418	0.144915	0.267412	0.465712	0.276239	0.279816
212	0.804782	0.784653	0.47472	0.342742	0.124686	0.215637	0.783028	0.429774	0.731421	0.44794	0.270022	0.201878	0.132961	0.321074	0.46128	0.314753
213	0.777718	0.702922	0.437386	0.425658	0.197243	0.266635	0.73758	0.4036	0.742594	0.399946	0.511046	0.258241	0.0906578	0.155562	0.408785	0.327653
214	0.87321	0.899022	0.184303	0.331475	0.135139	0.209672	0.272428	0.172735	0.457003	0.273472	0.095194	0.124044	0.431091	0.680903	0.0778414	0.0571863
215	0.851894	0.882228	0.227028	0.195266	0.101475	0.177839	0.357372	0.245509	0.502847	0.394398	0.136734	0.052557	0.412922	0.683875	0.201938	0.157252
216	0.86801	0.854238	0.254057	0.193621	0.10397	0.169304	0.444295	0.242486	0.601744	0.387934	0.143101	0.129392	0.338225	0.573716	0.171577	0.0694898
217	0.86578	0.869201	0.228184	0.181626	0.126869	0.2064	0.397879	0.198569	0.569812	0.3791	0.141825	0.0780226	0.330793	0.653421	0.259374	0.0317565
218	0.817641	0.823267	0.42661	0.220086	0.104006	0.190867	0.70179	0.278801	0.681756	0.342742	0.304937	0.278519	0.148603	0.43882	0.228051	0.126218
219	0.811762	0.801073	0.391053	0.253617	0.130344	0.226159	0.720555	0.352536	0.697109	0.420522	0.37294	0.270558	0.137787	0.389372	0.465929	0.286484
220	0.842501	0.826482	0.3503	0.269562	0.124972	0.203746	0.604628	0.353955	0.685072	0.440883	0.171252	0.160344	0.256003	0.435378	0.0488128	0.0265961
221	0.842897	0.813879	0.365374	0.246784	0.102616	0.168458	0.595223	0.310483	0.638362	0.369243	0.222108	0.250939	0.224959	0.418058	0.333985	0.242023
222	0.893037	0.880372	0.145136	0.175484	0.150525	0.232219	0.265151	0.191515	0.556549	0.382225	0.0319868	0.0707549	0.54356	0.782235	0.289749	0.249123
223	0.828514	0.820435	0.27832	0.0721543	0.110008	0.200656	0.479884	0.100883	0.468248	0.115755	0.465951	0.702564	0.223603	0.628169	0.0984975	0.0239728
224	0.827214	0.814568	0.190682	0.0327021	0.0838358	0.148356	0.328279	0.0459968	0.352627	0.0724482	0.526044	0.733434	0.21029	0.701819	0.0821191	0.0203557
225	0.810647	0.838733	0.374341	0.191246	0.0831516	0.156287	0.616466	0.260704	0.590211	0.303313	0.383592	0.400195	0.137656	0.404721	0.619512	0.293647
226	0.806475	0.883017	0.490665	0.179297	0.0978571	0.197273	0.845158	0.242741	0.786924	0.420738	0.287825	0.0438374	0.130241	0.54056	0.28058	0.0251614
227	0.812193	0.714287	0.0721737	0.08444	0.321944	0.463631	0.164299	0.128076	0.16615	0.145112	0.762388	0.687192	0.20452	0.500254	0.0609401	0.0773982
228	0.825049	0.793035	0.0761636	0.0840828	0.181686	0.267248	0.15799	0.114005	0.143372	0.236197	0.74254	0.373981	0.173498	0.712293	0.113817	0.00652481
229	0.827055	0.734052	0.393334	0.284006	0.191016	0.284362	0.652904	0.380205	0.648021	0.41255	0.341563	0.27957	0.203119	0.388652	0.228248	0.236652
230	0.822564	0.741456	0.365354	0.283029	0.182777	0.280162	0.655835	0.318515	0.628271	0.361217	0.359089	0.268856	0.185305	0.455576	0.289749	0.249123
231	0.820571	0.737395	0.342078	0.249242	0.168209	0.249992	0.583824	0.306446	0.557342	0.341234	0.408894	0.314622	0.168061	0.438906	0.286728	0.113817
232	0.827456	0.745077	0.836161	0.841803	0.236503	0.321081	0.136419	0.0907138	0.366611	0.262375	0.649488	0.698864	0.735887	0.932659	0.228562	0.0586657
233	0.824885	0.852074	0.410459	0.287636	0.104986	0.186461	0.661007	0.379741	0.681323	0.457905	0.213757	0.137267	0.209741	0.422427	0.382372	0.231333
234	0.810954	0.815923	0.442535	0.339703	0.095881	0.17049	0.673507	0.410109	0.657104	0.444492	0.243979	0.158002	0.159257	0.344405	0.49319	0.371772
235	0.885338	0.906754	0.150619	0.150505	0.126591	0.213268	0.21599	0.173483	0.443379	0.342957	0.035213	0.0336679	0.521258	0.74399	0.54886	0.390894
236	0.811541	0.840461	0.41705	0.298579	0.0995329	0.181553	0.659928	0.382544	0.661212	0.45171	0.238823	0.13214	0.173696	0.397921	0.585444	0.374959
237	0.797051	0.815266	0.488138	0.370618	0.102935	0.187997	0.860069	0.527541	0.811793	0.556477	0.309671	0.166836	0.134809	0.317409	0.929823	0.70042
238	0.86354	0.898078	0.229625	0.149897	0.131462	0.229734	0.358615	0.188469	0.52094	0.371721	0.0835919	0.0126889	0.414429	0.674762	0.0639141	0.0239728
239	0.879169	0.896671	0.161712	0.146116	0.134442	0.224776	0.275992	0.196136	0.53651	0.406141	0.0419537	0.020024	0.473473	0.680237	0.0166568	0.00652481
240	0.828617	0.887432	0.399407	0.166865	0.102411	0.194324	0.74476	0.210671	0.786492	0.427471	0.205058	0.0585875	0.217052	0.607719	0.184712	0.00683954
241	0.812821	0.880377	0.426354	0.146268	0.109486	0.21024	0.592678	0.166638	0.579399	0.327983	0.211266	0.0138565	0.181459	0.589279	0.333823	0.209537
242	0.800321	0.892033	0.510177	0.145392	0.106622	0.220783	0.888076	0.210486	0.819722	0.429195	0.342014	0.0187807	0.116928	0.579582	0.349166	0.0946113
243	0.795116	0.89118	0.492757	0.146488	0.109038	0.223479	0.871714	0.21337	0.820587	0.435281	0.299358	0.0165313	0.134209	0.608832	0.4034	0.00759523
244	0.797403	0.883187	0.492733	0.161267	0.105222	0.21288	0.789791	0.213387	0.728898	0.393428	0.307718	0.0332344	0.136404	0.561806	0.323973	0.208384
245	0.799835	0.890084	0.478797	0.149551	0.103628	0.20823	0.784382	0.193976	0.742594	0.396176	0.29223	0.0135089	0.140356	0.577062	0.459654	0.346261
246	0.80571	0.882061	0.461318	0.151589	0.11641	0.228428	0.804078	0.205859	0.7764	0.417722	0.262076	0.0253266	0.15131	0.610502	0.407916	0.416602
247	0.796496	0.880729	0.488825	0.151776	0.108622	0.217193	0.803586	0.191237	0.747207	0.381955	0.285265	0.0239974	0.138686	0.590596	0.477476	0.302232
248	0.811277	0.862265	0.445113	0.213072	0.076527	0.145966	0.748889	0.287064	0.737476	0.43248	0.240435	0.0743315	0.159551	0.490118	0.349236	0.120028
249	0.802905	0.885505	0.501615	0.152811	0.0851281	0.173936	0.850746	0.19869	0.789159	0.400269	0.31568	0.0432914	0.11543	0.555027	0.35456	0.0259347
250	0.808254	0.839848	0.353291	0.216262	0.122796	0.218796	0.595699	0.275037	0.593022	0.402208	0.361508	0.141931	0.144801	0.457724	0.228562	0.0586657
251	0.801513	0.797431	0.439653	0.253421	0.135752	0.240636	0.796175	0.364129	0.756505	0.435605	0.346262	0.239074	0.115602	0.383734	0.382372	0.231333
252	0.800152	0.788783	0.485244	0.33549	0.0984374	0.175791	0.802671	0.432583	0.749153	0.451764	0.320358	0.224686	0.126627	0.325715	0.530114	0.394626
253	0.836037	0.756407	0.370031	0.236414	0.16153	0.247652	0.704401	0.322169	0.728321	0.389065	0.259109	0.259529	0.233184	0.449605	0.299146	0.182262
254	0.892227	0.827992	0.164138	0.153209	0.218192	0.313526	0.203363	0.131864	0.406689	0.28042	0.0431981	0.0118054	0.569405	0.762531	0.0109312	0.00652481
255	0.846194	0.80356	0.300145	0.215384	0.164508	0.254429	0.525578	0.277359	0.551935	0.381686	0.32238	0.157708	0.259917	0.528972	0.144248	0.0955235
256	0.829084	0.762814	0.421692	0.256147	0.169655	0.273178	0.714446	0.338093	0.708282	0.414005	0.296207	0.186858	0.201293	0.449281	0.419671	0.228384
257	0.878226	0.828978	0.21179	0.147711	0.228859	0.342058	0.461111	0.229497	0.713256	0.474226	0.0721116	0.00984638	0.430102	0.647577	0.00576685	0.00779813
258	0.806968	0.733628	0.00671591	0.25994	0.244386	0.332072	0.0102385	0.327844	0.00908239	0.359763	0.862051	0.306385	0.127709	0.34463	0.25515	0.216295
259	0.893887	0.852692	0.170582	0.140355	0.140355	0.213983	0.264169	0.179302	0.492179	0.366173	0.106587	0.0456246	0.489884	0.779195	0.0957253	0.0611469
260	0.859951	0.811065	0.243378	0.127153	0.16173	0.248414	0.461572	0.172052	0.553377	0.305413	0.318318	0.285521	0.264809	0.630976	0.142735	0.0248578
261	0.848712	0.777958	0.409846	0.269316	0.14741	0.227587	0.759991	0.336594	0.770562	0.398869	0.224676	0.243544	0.187171	0.428106	0.237767	0.137283
262	0.836397	0.760149	0.407988	0.326165	0.0884316	0.136479	0.848804	0.491661	0.892597	0.562887	0.199486	0.168697	0.200657	0.363749	0.222894	0.181413
263	0.826437	0.760389	0.393147	0.273508	0.0667434	0.102453	0.722274	0.363226	0.726735	0.434204	0.264721	0.204639	0.176927	0.403605	0.316439	0.201376
264	0.825875	0.747044	0.412329	0.368246	0.0293188	0.0440429	0.730295	0.485917	0.717148	0.496957	0.254832	0.179748	0.180273	0.334204	0.242382	0.266282
265	0.821127	0.750681	0.430014	0.324874	0.0782562	0.12174	0.795937	0.444726	0.775824	0.478804	0.264555	0.210226	0.17399	0.383911	0.54886	0.390894
266	0.863535	0.808604	0.286966	0.198348	0.0935743	0.140957	0.487034	0.25518	0.622865	0.392944	0.117566	0.0844172	0.359842	0.584163	0.0950978	0.0326799
267	0.834258	0.763564	0.404655	0.303601	0.084945	0.132128	0.720138	0.391427	0.740936	0.4439	0.195507	0.17321	0.221161	0.416509	0.274993	0.209537
268	0.847402	0.774625	0.394068	0.343132	0.207517	0.311696	0.72275	0.47408	0.767894	0.516833	0.191905	0.164025	0.2439	0.392915	0.128825	0.0946113
269	0.821375	0.741136	0.445533	0.381437	0.111739	0.170835	0.828781	0.521293	0.807756	0.537355	0.264172	0.17756	0.161218	0.31158	0.403319	0.416602
270	0.821918	0.738745	0.434001	0.28621	0.158031	0.246451	0.758689	0.37274	0.730267	0.410881	0.278487	0.254658	0.184156	0.389683	0.546572	0.363456
271	0.832455	0.749265	0.375065	0.342424	0.164032	0.242213	0.63954	0.421713	0.621062	0.434473	0.308804	0.207142	0.211616	0.382063	0.224244	0.310184
272	0.84862	0.841074	0.404338	0.160248	0.164703	0.273125	0.633677	0.189616	0.677936	0.382063	0.246309	0.0219361	0.310822	0.728613	0.072434	0.0608988
273	0.83209	0.769732	0.392437	0.27051	0.167459	0.255899	0.649206	0.343114	0.668637	0.426771	0.252179	0.136455	0.230449	0.467511	0.534606	0.302232
274	0.844062	0.81149	0.329858	0.167081	0.16674	0.262268	0.562305	0.169012	0.61335	0.324589	0.262962	0.134418	0.306205	0.678823	0.146739	0.00744186
275	0.822124	0.820213	0.236172	0.0783139	0.113975	0.203846	0.395573	0.10958	0.370216	0.141664	0.598301	0.627392	0.206235	0.641971	0.18079	0.0492843
276	0.829153	0.791803	0.324746	0.0802675	0.192378	0.323052	0.624205	0.123119	0.605493	0.205764	0.422182	0.49291	0.191299	0.648089	0.211269	0.0134682
277	0.818325	0.795067	0.158234	0.0293708	0.143904	0.249447	0.292496	0.0404433	0.264687	0.0547805	0.727415	0.778063	0.181349	0.626826	0.145146	0.0447614
278	0.81916	0.806521	0.282949	0.0369169	0.101886	0.189365	0.500331	0.0547641	0.47041	0.0634527	0.515147	0.789087	0.179478	0.641088	0.244432	0.0527193
279	0.819041	0.761948	0.297699	0.25309	0.214468	0.332764	0.567216	0.296915	0.59778	0.374306	0.371684	0.288146	0.237328	0.484259	0.09091	0.0730925
280	0.830946	0.792021	0.284024	0.100662	0.182715	0.314112	0.440813	0.133265	0.435306	0.169351	0.488436	0.577961	0.247817	0.59692	0.131503	0.0609664
281	0.894584	0.901132	0.15216	0.147009	0.0766715	0.125558	0.312266	0.234495	0.625243	0.476757	0.0359987	0.00941899	0.624113	0.843048	0.128825	0.0946113
282	0.886505	0.864971	0.207485	0.143008	0.183559	0.288883	0.288604	0.157569	0.459742	0.310908	0.0723574	0.031443	0.562889	0.772183	0.0132291	0.012818
283	0.813641	0.764588	0.132663	0.0370277	0.155069	0.260123	0.278485	0.0580765	0.271607	0.108053	0.694711	0.670294	0.143172	0.450799	0.0145858	0.00758687
284	0.834312	0.779978	0.36049	0.235382	0.121563	0.185676	0.539894	0.246714	0.558423	0.351306	0.270558	0.113163	0.270625	0.508446	0.172767	0.0961275
285	0.910502	0.826894	0.316336	0.267326	0.362727	0.546095	0.264139	0.185753	0.524688	0.38007	0.145274	0.108928	0.587382	0.815395	0.00808096	0.00647758
286	0.928632	0.845767	0.146125	0.156807	0.227374	0.31494	0.270456	0.174768	0.560946	0.343442	0.0325655	0.0806013	0.706937	0.877097	0.25515	0.216295
287	0.920744	0.82843	0.185026	0.109379	0.300221	0.428958	0.407151	0.172382	0.733727	0.347536	0.0553189	0.219534	0.485767	0.882238	0.00501267	0.00473238
288	0.886251	0.847102	0.381769	0.145398	0.237761	0.381591	0.781644	0.21319	0.856772	0.438513	0.175991	0.0182388	0.297742	0.856703	0.020089	0.0146768
289	0.902871	0.80475	0.350353	0.401983	0.499167	0.526197	0.443737	0.164014	0.628415	0.350768	0.164207	0.220931	0.509771	0.746735	0.0608988	0.0347376
290	0.927358	0.845422	0.163689	0.144307	0.228487	0.318709	0.293381	0.19426	0.561883	0.384864	0.0428265	0.0317068	0.678964	0.85867	0.00386961	0.00242476
291	0.931526	0.844709	0.145136	0.134399	0.206381	0.287303	0.268358	0.181439	0.554747	0.360517	0.0319868	0.0829857	0.663734	0.836711	0.25515	0.216295
292	0.932174	0.841207	0.145136	0.12817	0.253801	0.352536	0.286863	0.178799	0.59814	0.357177	0.0319868	0.129796	0.662655	0.836528	0.0957253	0.0611469
293	0.931232	0.84367	0.157899	0.167116	0.274199	0.354133	0.325756	0.213225	0.640669	0.430918	0.0400493	0.0270893	0.560708	0.773596	0.0646329	0.0573588
294	0.938939	0.802178	0.145136	0.0668228	0.0381511	0.0526658	0.27792	0.0892371	0.566784	0.174737	0.0319868	0.483354	0.370894	0.689915	0.24859	0.1319
295	0.935529	0.844555	0.145136	0.162955	0.350141	0.453931	0.303426	0.217406	0.637353	0.440022	0.0319868	0.0318418	0.721129	0.82274	0.316439	0.201376
296	0.934402	0.798942	0.145136	0.0444659	0.38136	0.533548	0.352186	0.0807593	0.793267	0.177161	0.0319868	0.647618	0.704383	0.753455	0.242382	0.266282
297	0.826616	0.766921	0.448727	0.320264	0.150555	0.239298	0.59058	0.271458	0.561883	0.30536	0.227114	0.150305	0.142257	0.412413	0.144933	0.0863914
298	0.86862	0.782098	0.619605	0.460933	0.287339	0.420926	0.563369	0.231472	0.634037	0.353191	0.363362	0.163796	0.446233	0.735556	0.0944968	0.017277
299	0.855499	0.735368	0.750478	0.637965	0.237541	0.334722	0.448142	0.208714	0.563829	0.319903	0.511332	0.288003	0.575364	0.793735	0.129871	0.0374969
300	0.926761	0.839061	0.188913	0.164742	0.130419	0.180119	0.352855	0.173048	0.61508	0.344196	0.059174	0.0942819	0.439807	0.632884	0.00511136	0.00476473
301	0.86159	0.774171	0.566213	0.485935	0.25497	0.349331	0.724633	0.205882	0.768471	0.356154	0.312253	0.186548	0.284947	0.590594	0.142614	0.00913377
302	0.897987	0.789674	0.381713	0.444618	0.209309	0.258869	0.504327	0.272066	0.630938	0.369028	0.129799	0.177985	0.371069	0.627963	0.0816403	0.0846515
303	0.896965	0.826094	0.301053	0.191396	0.202119	0.292169	0.545779	0.205002	0.657969	0.36822	0.141632	0.0533607	0.33346	0.726642	0.104012	0.0202902
304	0.871596	0.809369	0.392325	0.231195	0.187724	0.282353	0.709334	0.232677	0.705687	0.364072	0.270206	0.0890448	0.191155	0.583621	0.139462	0.0374617
305	0.887876	0.851803	0.372723	0.162747	0.160953	0.270557	0.536739	0.207307	0.615945	0.416429	0.233756	0.0196621	0.279214	0.751716	0.0651382	0.0587538
306	0.862583	0.822532	0.486827	0.301289	0.140538	0.217851	0.798824	0.207961	0.721834	0.316671	0.2902	0.0642172	0.129459	0.528223	0.100844	0.014299
307	0.848808	0.739806	0.910428	0.733033	0.275713	0.404711	0.214175	0.155971	0.391984	0.300566	0.63579	0.488788	0.580227	0.809602	0.0492547	0.0591323
308	0.890952	0.76686	0.483666	0.608307	0.263755	0.346025	0.503285	0.142542	0.587688	0.248263	0.176299	0.387581	0.419111	0.711076	0.0717387	0.00987987
309	0.893524	0.831054	0.285703	0.242634	0.246603	0.335441	0.53191	0.179158	0.634398	0.323404	0.240822	0.0951469	0.363903	0.754953	0.0627755	0.0154173
310	0.908927	0.836838	0.272219	0.222133	0.197227	0.285314	0.496514	0.164437	0.663375	0.321196	0.108917	0.0874825	0.473817	0.797377	0.0133072	0.0127628
311	0.919015	0.858481	0.228319	0.212392	0.146656	0.204195	0.369671	0.169307	0.530743	0.327067	0.114071	0.0546469	0.376005	0.624255	0.012226	0.0103776
312	0.87385	0.798489	0.351313	0.405982	0.238663	0.33471	0.469779	0.164142	0.451452	0.21352	0.338509	0.260754	0.18366	0.522539	0.115462	0.0349886
314	0.861838	0.744984	0.442715	0.631322	0.104374	0.112055	0.889058	0.159816	0.877027	0.288015	0.222853	0.310154	0.145556	0.514594	0.0465281	0.00852187
315	0.855421	0.774393	0.640283	0.556181	0.443725	0.559474	0.619785	0.130954	0.645715	0.277781	0.364858	0.290373	0.408154	0.788819	0.0521801	0.0274376
316	0.931977	0.850209	0.145136	0.142641	0.201266	0.279662	0.293672	0.208998	0.617675	0.422138	0.0319868	0.0345717	0.575873	0.826275	0.25515	0.216295
317	0.93188	0.83949	0.145136	0.174548	0.240206	0.321656	0.30397	0.198841	0.647517	0.394883	0.0319868	0.114564	0.617576	0.850186	0.0957253	0.0611469
318	0.898801	0.815637	0.399369	0.372072	0.303076	0.436807	0.40692	0.168334	0.592734	0.33854	0.203995	0.145283	0.477977	0.694227	0.0170222	0.0146427
319	0.910904	0.821407	0.300493	0.283682	0.21234	0.286697	0.450664	0.165439	0.661357	0.338594	0.137397	0.159753	0.458182	0.614322	0.040857	0.0374277
320	0.873295	0.77655	0.526125	0.546156	0.378708	0.527512	0.673001	0.16713	0.693866	0.356423	0.200088	0.322254	0.358301	0.79789	0.258442	0.243721
321	0.919212	0.812785	0.273311	0.367316	0.36195	0.399099	0.336687	0.171068	0.579543	0.363695	0.0886991	0.199465	0.470697	0.751131	0.0321883	0.0247675
322	0.887273	0.817517	0.28727	0.251734	0.168705	0.244427	0.621221	0.325904	0.749225	0.49394	0.209182	0.0649534	0.264599	0.619461	0.0481145	0.0149987
323	0.852628	0.737298	0.42703	0.430513	0.157673	0.224055	0.780044	0.540079	0.725005	0.518503	0.327724	0.192359	0.139798	0.232958	0.137267	0.109789
324	0.858776	0.702175	0.423793	0.538533	0.213315	0.255778	0.628617	0.357458	0.614791	0.361002	0.357506	0.413327	0.170991	0.394958	0.142541	0.122097
325	0.858361	0.746444	0.53763	0.677888	0.195334	0.202773	0.731128	0.259952	0.725294	0.335308	0.312638	0.390616	0.251975	0.553207	0.127313	0.0361996
326	0.920579	0.837676	0.189196	0.304744	0.217054	0.243503	0.324938	0.155977	0.534131	0.311285	0.0968816	0.0946296	0.371932	0.644717	0.0161266	0.00737795
327	0.866352	0.737101	0.348443	0.440959	0.11366	0.152842	0.593147	0.491464	0.589202	0.419445	0.310509	0.378574	0.125703	0.219321	0.0613776	0.0960955
328	0.903671	0.792245	0.450294	0.394975	0.287992	0.39316	0.301603	0.154326	0.548836	0.334985	0.261849	0.23817	0.630154	0.799034	0.0568922	0.0467268
329	0.936392	0.811437	0.145136	0.0711702	0.260224	0.364248	0.290532	0.0956765	0.608088	0.18955	0.0319868	0.478375	0.829684	0.850512	0.0627755	0.0154173
330	0.932219	0.848878	0.145136	0.147009	0.218012	0.300049	0.346665	0.254612	0.773589	0.545597	0.0319868	0.00941899	0.569954	0.910878	0.24859	0.1319
331	0.932673	0.848428	0.145136	0.147009	0.195606	0.268775	0.30109	0.220881	0.635839	0.447832	0.0319868	0.00941899	0.51126	0.812208	0.316439	0.201376
332	0.932972	0.842096	0.145136	0.142906	0.21912	0.299148	0.289349	0.205037	0.611692	0.415944	0.0319868	0.0365697	0.400438	0.752151	0.242382	0.266282
333	0.921351	0.820598	0.197207	0.251648	0.256494	0.329788	0.434071	0.288605	0.713977	0.456827	0.063004	0.0562849	0.339912	0.623971	0.0195336	0.0168728
334	0.865201	0.730729	0.44628	0.458325	0.161292	0.224593	0.941047	0.654448	0.933324	0.602478	0.22713	0.297398	0.124854	0.215277	0.0864895	0.0968991
335	0.85962	0.753169	0.554598	0.511958	0.125629	0.179613	0.65434	0.387078	0.644417	0.389873	0.301965	0.238788	0.233665	0.423657	0.073664	0.0608146
336	0.860167	0.775082	0.417087	0.466749	0.300697	0.336069	0.686677	0.298287	0.672313	0.381955	0.355393	0.317749	0.219107	0.508894	0.139573	0.0698062
337	0.857526	0.729841	0.474371	0.510317	0.187385	0.247827	0.77735	0.433596	0.717365	0.377107	0.270498	0.291835	0.12301	0.251794	0.164693	0.159597
338	0.936335	0.875028	0.165136	0.149773	0.211272	0.306903	0.141136	0.108312	0.251784	0.216483	0.0460701	0.0114026	0.45818	0.625248	0.156188	0.146377
339	0.854654	0.78451	0.468752	0.215724	0.172643	0.264734	0.288523	0.107895	0.282635	0.165904	0.210695	0.239702	0.187242	0.490531	0.0845864	0.0204611
340	0.85056	0.779567	0.465273	0.330552	0.140594	0.224376	0.819599	0.365884	0.770129	0.422623	0.238645	0.137279	0.112314	0.407767	0.133233	0.0882015
341	0.861733	0.816836	0.360359	0.256568	0.190883	0.298177	0.522281	0.185684	0.491026	0.255966	0.320874	0.147933	0.131705	0.517983	0.0611905	0.0182132
342	0.824842	0.740778	0.370026	0.521866	0.196813	0.239176	0.560557	0.150047	0.529302	0.225532	0.328724	0.297218	0.149657	0.490353	0.110223	0.0273198
343	0.845792	0.807766	0.39874	0.440263	0.209994	0.283244	0.500577	0.104548	0.465004	0.177	0.277837	0.188746	0.191485	0.624104	0.0873203	0.0170038
344	0.861441	0.753602	0.492954	0.446244	0.21264	0.232661	0.893701	0.404908	0.891732	0.51721	0.219716	0.239638	0.251471	0.547822	0.10014	0.0637319
345	0.855742	0.763386	0.348679	0.351314	0.189714	0.266729	0.662763	0.384137	0.635335	0.412874	0.409194	0.23416	0.130078	0.401701	0.0933405	0.0496853
346	0.914327	0.853008	0.234129	0.147009	0.205239	0.299771	0.479921	0.234026	0.758884	0.487369	0.0855678	0.00941899	0.403315	0.788264	0.0103965	0.00942677
347	0.860177	0.697396	0.437703	0.490322	0.204939	0.273579	0.858626	0.677322	0.81619	0.5993	0.295686	0.272965	0.1356	0.163073	0.154317	0.166664
348	0.855034	0.745988	0.437393	0.392959	0.15108	0.214003	0.867636	0.564296	0.8079	0.549205	0.343785	0.241319	0.10797	0.350074	0.143989	0.0939051
349	0.820044	0.678146	0.31282	0.300331	0.193275	0.266821	0.535846	0.354482	0.510632	0.33547	0.445954	0.414483	0.126207	0.307202	0.156188	0.146377
350	0.848663	0.716383	0.427308	0.484293	0.166773	0.22224	0.778459	0.645681	0.724285	0.581363	0.375257	0.24871	0.123725	0.160222	0.187799	0.272264
351	0.889526	0.845781	0.351736	0.244823	0.136987	0.205356	0.621191	0.165184	0.684495	0.313278	0.161873	0.0463649	0.24234	0.599873	0.0572973	0.0437648
352	0.857046	0.801748	0.432658	0.284284	0.144272	0.229933	0.73621	0.363648	0.698479	0.432911	0.366598	0.185141	0.1239	0.455699	0.0890776	0.0360845
353	0.841043	0.741156	0.360975	0.234267	0.180274	0.262848	0.632025	0.281389	0.591148	0.320657	0.382884	0.303293	0.14516	0.425664	0.126824	0.124654
354	0.88953	0.833673	0.349728	0.296716	0.155796	0.211459	0.684594	0.170182	0.789808	0.335093	0.168943	0.0795441	0.265945	0.581185	0.135563	0.104427
355	0.91228	0.759006	0.364543	0.599198	0.89436	0.816802	0.24809	0.146572	0.536366	0.262106	0.182484	0.206022	0.715188	0.817309	0.137267	0.109789
356	0.888749	0.828874	0.344001	0.253055	0.174168	0.265015	0.589047	0.270138	0.65941	0.378508	0.153921	0.0705484	0.190188	0.503455	0.119628	0.0648502
357	0.812133	0.713708	0.227313	0.243204	0.198894	0.257154	0.260568	0.134829	0.256037	0.171021	0.51128	0.481632	0.153571	0.441127	0.122891	0.0479791
358	0.922374	0.837049	0.198659	0.212996	0.199897	0.268587	0.39026	0.178868	0.647517	0.35373	0.0658489	0.0449907	0.448256	0.709513	0.00932123	0.0063434
359	0.931259	0.864315	0.183851	0.17285	0.168744	0.239277	0.264549	0.150678	0.453255	0.293994	0.0552821	0.0154066	0.50878	0.707598	0.00543248	0.00346747
360	0.855096	0.754126	0.648516	0.637402	0.431437	0.584068	0.56427	0.149144	0.632452	0.270832	0.37933	0.348617	0.430166	0.748862	0.138614	0.00998212
361	0.899826	0.815711	0.278109	0.23868	0.176109	0.247332	0.552558	0.274904	0.73762	0.440237	0.152321	0.10203	0.374973	0.611077	0.0617267	0.0382366
362	0.898854	0.82883	0.136238	0.208392	0.232188	0.292465	0.25495	0.199194	0.437973	0.371236	0.284694	0.0616652	0.435872	0.72697	0.0243651	0.0070696
363	0.872994	0.754773	0.39987	0.355395	0.0640699	0.0824883	0.71618	0.358524	0.737836	0.402155	0.191888	0.207242	0.144947	0.356449	0.0602271	0.0600924
364	0.919675	0.787775	0.310645	0.510258	0.251621	0.271732	0.297221	0.205141	0.513948	0.324212	0.0784323	0.28111	0.506325	0.689871	0.00597013	0.0267015
365	0.875152	0.817974	0.3974	0.319519	0.135528	0.190816	0.643514	0.143115	0.660636	0.262214	0.195271	0.0558616	0.184979	0.718975	0.0824608	0.0663423
366	0.875665	0.82639	0.4044	0.219438	0.122865	0.188085	0.594561	0.168109	0.594176	0.264315	0.201793	0.0566489	0.18094	0.684652	0.116191	0.0133548
367	0.890262	0.826526	0.443046	0.302603	0.275885	0.411105	0.455352	0.155201	0.555107	0.267116	0.232661	0.167088	0.396787	0.691858	0.0890732	0.00671333
368	0.928956	0.843088	0.150613	0.140415	0.235772	0.327438	0.30586	0.21707	0.64694	0.439537	0.0355884	0.0460316	0.504658	0.760935	0.14999	0.08434
369	0.930913	0.846673	0.145136	0.147009	0.206156	0.285119	0.264124	0.189129	0.542997	0.374037	0.0319868	0.00941899	0.659891	0.749753	0.197637	0.111134
370	0.871455	0.788815	0.449226	0.458502	0.515131	0.603434	0.762528	0.250003	0.752469	0.349529	0.21844	0.204314	0.324701	0.608732	0.0769311	0.00862252
371	0.901449	0.77215	0.450579	0.471887	0.462479	0.537979	0.377492	0.194324	0.61407	0.34328	0.247075	0.187828	0.607735	0.805278	0.0159689	0.00554385
372	0.860759	0.782089	0.494584	0.374843	0.165128	0.251161	0.957097	0.502311	0.882506	0.526097	0.305084	0.153512	0.12393	0.327355	0.25515	0.216295
373	0.904088	0.818114	0.269432	0.262627	0.25242	0.349428	0.48196	0.291048	0.650328	0.382548	0.112068	0.130655	0.515971	0.61825	0.0957253	0.0611469
374	0.854592	0.742533	0.422721	0.342949	0.182715	0.256051	0.792291	0.420798	0.783825	0.451172	0.246212	0.214103	0.15374	0.331799	0.190984	0.148807
375	0.915733	0.839136	0.249334	0.230206	0.226127	0.309377	0.383132	0.183721	0.6189	0.369405	0.0874044	0.0881573	0.463125	0.803737	0.0508809	0.0367981
376	0.93079	0.846669	0.145136	0.144217	0.303669	0.422162	0.27007	0.194069	0.565271	0.384756	0.0319868	0.0490479	0.689765	0.871031	0.0600003	0.0489616
377	0.782706	0.692064	0.505537	0.509508	0.171269	0.218418	0.635306	0.276618	0.631442	0.335308	0.421712	0.338192	0.24148	0.507846	0.153544	0.0897896
378	0.859614	0.76432	0.178209	0.105849	0.157493	0.226196	0.249927	0.101352	0.368341	0.19456	0.383402	0.397029	0.260899	0.504003	0.0183862	0.0178394
379	0.909222	0.838641	0.256532	0.244462	0.145038	0.201816	0.476052	0.20107	0.671016	0.340533	0.130844	0.115378	0.310421	0.57265	0.027046	0.0142324
380	0.889387	0.83552	0.342203	0.21923	0.165203	0.240698	0.657614	0.185516	0.78815	0.368435	0.158707	0.063207	0.254097	0.678036	0.0715311	0.0324735
381	0.862456	0.77291	0.405298	0.418563	0.1414	0.192405	0.764723	0.318671	0.74663	0.377054	0.276351	0.116187	0.152397	0.458816	0.0955161	0.0278423
382	0.856013	0.795132	0.464867	0.443573	0.182248	0.244904	0.956672	0.262332	0.934045	0.360356	0.253135	0.124604	0.142588	0.48992	0.126774	0.0285245
383	0.861217	0.792436	0.442634	0.325283	0.173397	0.251598	0.858216	0.332204	0.844662	0.410935	0.226238	0.0953596	0.160392	0.517415	0.108704	0.0496374
384	0.843144	0.706784	0.434237	0.502272	0.188232	0.25148	0.814844	0.674635	0.740791	0.594344	0.384956	0.263576	0.126121	0.146804	0.179616	0.221901
385	0.864822	0.836431	0.450696	0.187929	0.204783	0.328018	0.930005	0.195059	0.915447	0.383517	0.235572	0.0740616	0.176145	0.715668	0.0929575	0.0467246
386	0.854812	0.798549	0.467511	0.453398	0.174833	0.232506	1	0.18529	0.975997	0.323727	0.255798	0.115885	0.135804	0.580546	0.114889	0.110448
387	0.862062	0.785126	0.496371	0.355844	0.234477	0.324289	0.736441	0.221089	0.75146	0.392243	0.236015	0.156162	0.329447	0.735333	0.261077	0.0386871
388	0.895079	0.815848	0.351874	0.379924	0.238691	0.316623	0.775215	0.220359	0.890146	0.393482	0.170087	0.0785461	0.353331	0.66079	0.0539212	0.0074818
389	0.936611	0.841627	0.145136	0.280125	0.519447	0.520068	0.275159	0.175197	0.564045	0.357501	0.0319868	0.172965	0.851011	0.894033	0.0957253	0.0611469
390	0.890853	0.76252	0.515378	0.506268	0.560781	0.682461	0.248298	0.147348	0.486485	0.313816	0.336918	0.305293	0.506592	0.767238	0.0200904	0.0144758
391	0.856291	0.774589	0.419956	0.337056	0.545845	0.581379	0.295137	0.141917	0.366539	0.295556	0.555848	0.318508	0.339979	0.683259	0.0243371	0.0157574
392	0.909483	0.8323	0.258036	0.171775	0.283705	0.400851	0.491774	0.188209	0.704822	0.385941	0.100777	0.0575589	0.413553	0.73423	0.0455662	0.0375759
393	0.905085	0.836175	0.302029	0.248548	0.228706	0.323073	0.630462	0.201122	0.796944	0.405386	0.128536	0.0657039	0.401231	0.766034	0.034663	0.0277559
394	0.917057	0.817331	0.218991	0.28643	0.243102	0.312335	0.426779	0.161322	0.664961	0.328144	0.0779582	0.14963	0.465993	0.667738	0.0199446	0.0112376
395	0.931523	0.85285	0.145136	0.147146	0.240189	0.333649	0.298888	0.216341	0.625171	0.434258	0.0319868	0.0293735	0.822149	0.884312	0.212537	0.181918
396	0.87055	0.778104	0.198564	0.125156	0.2799	0.449038	0.488203	0.146821	0.554386	0.273418	0.457952	0.390888	0.204217	0.500863	0.0286899	0.00811926
397	0.915642	0.829209	0.143808	0.15859	0.268049	0.362895	0.325756	0.225571	0.651337	0.463291	0.134392	0.0853783	0.483004	0.666132	0.187266	0.132292
398	0.875301	0.769787	0.339692	0.353635	0.272199	0.387219	0.593616	0.354939	0.630001	0.384325	0.255144	0.233094	0.263735	0.36187	0.0637255	0.065943
399	0.931205	0.837567	0.145136	0.191558	0.241908	0.321463	0.267629	0.167124	0.569812	0.324859	0.0319868	0.104034	0.688342	0.791604	0.25515	0.216295
400	0.915972	0.837721	0.144634	0.154314	0.287343	0.395958	0.282324	0.199229	0.532906	0.4	0.151123	0.0474753	0.511277	0.756741	0.0957253	0.0611469
401	0.861771	0.755272	0.210233	0.287385	0.338879	0.436951	0.556747	0.317461	0.577164	0.348721	0.503097	0.466741	0.16857	0.377491	0.0658614	0.0853785
402	0.883222	0.983791	0.246232	0.206822	0.130614	0.256388	0.408639	0.247883	0.570749	0.423593	0.101331	0.0473301	0.371292	0.63008	0.0886784	0.0287162
403	0.831989	0.864824	0.361875	0.448503	0.124185	0.215858	0.618713	0.651257	0.599582	0.6014	0.377202	0.281719	0.149634	0.225976	0.274393	0.391378
404	0.82569	0.847864	0.272934	0.192741	0.105805	0.190773	0.468195	0.249563	0.45412	0.288769	0.516641	0.414352	0.172832	0.467994	0.327697	0.275657
405	0.84965	0.844692	0.255626	0.256645	0.170398	0.28527	0.460583	0.312341	0.457435	0.350337	0.467685	0.378815	0.176536	0.42691	0.172459	0.138109
406	0.831657	0.802961	0.421937	0.351451	0.136693	0.227926	0.731039	0.468654	0.679377	0.470347	0.352408	0.275748	0.169609	0.318215	0.228942	0.228681
407	0.875102	0.938203	0.231984	0.155814	0.128352	0.237437	0.37828	0.211934	0.570172	0.401778	0.0952521	0.042181	0.41821	0.646331	0.0222823	0.00845477
408	0.892741	0.970143	0.1842	0.240789	0.137424	0.24683	0.303144	0.173552	0.501478	0.322435	0.11367	0.146281	0.509865	0.640779	0.0196647	0.00634587
409	0.898604	0.942563	0.145136	0.147598	0.150915	0.262451	0.255315	0.215692	0.530527	0.430218	0.0319868	0.00977686	0.679442	0.732052	0.0666436	0.0355786
410	0.850449	0.919501	0.418894	0.25579	0.113	0.218748	0.703575	0.309139	0.713905	0.426232	0.232661	0.147681	0.245314	0.539682	0.287703	0.122161
411	0.836629	0.895707	0.393077	0.301861	0.0935522	0.175992	0.693992	0.435472	0.72861	0.518556	0.21145	0.153084	0.215095	0.426294	0.305265	0.20005
412	0.838479	0.887113	0.380347	0.316536	0.136588	0.247714	0.68254	0.451015	0.692208	0.522165	0.282443	0.164695	0.199606	0.399109	0.246671	0.185272
413	0.899871	0.989293	0.160382	0.158465	0.126228	0.238626	0.278143	0.223736	0.540907	0.430434	0.0513186	0.0712457	0.564718	0.713229	0.0339559	0.0226659
414	0.834102	0.771588	0.220131	0.174356	0.15236	0.241505	0.387894	0.229654	0.389101	0.257312	0.564106	0.466293	0.207701	0.456147	0.15143	0.134899
415	0.839508	0.919884	0.287549	0.220102	0.111226	0.207458	0.50993	0.309846	0.529806	0.450417	0.390648	0.120402	0.187957	0.522567	0.14999	0.08434
416	0.852092	0.909705	0.288342	0.241838	0.128405	0.228942	0.471617	0.274799	0.500757	0.375815	0.33519	0.133929	0.240151	0.553806	0.197637	0.111134
417	0.836643	0.878481	0.241173	0.237075	0.101848	0.179983	0.434488	0.318376	0.450083	0.366442	0.469315	0.361506	0.201629	0.480632	0.0808744	0.0842026
418	0.874692	0.949435	0.223296	0.205115	0.100536	0.197497	0.36677	0.259141	0.522237	0.408511	0.159141	0.152953	0.360442	0.635474	0.0723663	0.0602059
419	0.866297	0.95716	0.220769	0.194889	0.108973	0.204391	0.378705	0.270381	0.514885	0.437274	0.227314	0.0773601	0.346514	0.632128	0.0937426	0.0650803
420	0.827361	0.828016	0.446669	0.491313	0.102368	0.167745	0.750534	0.476958	0.728754	0.461675	0.267681	0.33948	0.183494	0.311792	0.477429	0.505431
421	0.856948	0.9501	0.238042	0.214715	0.138464	0.258121	0.39965	0.23863	0.506163	0.411204	0.289836	0.107198	0.291753	0.609177	0.242819	0.0903088
422	0.856834	0.87036	0.26304	0.248529	0.147859	0.24187	0.458767	0.344238	0.495567	0.440399	0.395523	0.166973	0.281038	0.518482	0.187266	0.132292
423	0.822444	0.859011	0.710424	0.352451	0.0984653	0.227561	0.377194	0.328596	0.468248	0.393105	0.502743	0.223496	0.255311	0.43594	0.142835	0.191643
424	0.851323	0.857174	0.297532	0.195078	0.176211	0.319047	0.369143	0.189396	0.328264	0.201993	0.565093	0.48071	0.159678	0.416497	0.064328	0.0597697
425	0.877916	0.940947	0.314968	0.181941	0.123489	0.23335	0.490398	0.236811	0.601744	0.394883	0.138162	0.0974107	0.370809	0.689983	0.0767072	0.0201703
426	0.856226	0.821947	0.314901	0.318163	0.140885	0.227136	0.530332	0.411423	0.61681	0.463022	0.211938	0.230998	0.273367	0.392077	0.181296	0.144169
427	0.850993	0.835014	0.348308	0.286707	0.141323	0.24813	0.655143	0.443383	0.632668	0.452464	0.387169	0.348208	0.157123	0.344643	0.18671	0.224801
428	0.869812	0.981418	0.240814	0.181933	0.137636	0.269222	0.427605	0.179899	0.519498	0.362672	0.28881	0.158865	0.307066	0.765746	0.0530698	0.0247675
429	0.90213	0.983969	0.145136	0.151411	0.148207	0.274173	0.24838	0.213451	0.51092	0.421061	0.0319868	0.0240055	0.626447	0.706477	0.25515	0.216295
430	0.89886	0.981646	0.145136	0.141931	0.115376	0.215056	0.304967	0.256083	0.672818	0.539995	0.0319868	0.0390236	0.588617	0.753579	0.0957253	0.0611469
431	0.830677	0.928097	0.374459	0.272018	0.103597	0.199565	0.557097	0.307118	0.539537	0.392674	0.31078	0.127259	0.2203	0.493552	0.155917	0.10699
432	0.898412	0.98086	0.145136	0.136595	0.1059	0.198266	0.252442	0.203896	0.535501	0.415082	0.0319868	0.0748489	0.645992	0.787081	0.0666436	0.0355786
433	0.856714	0.967432	0.356751	0.17703	0.0965614	0.197051	0.665255	0.241757	0.742089	0.457528	0.195733	0.0419478	0.236057	0.683461	0.140833	0.01443
434	0.81989	0.898731	0.335418	0.31729	0.139633	0.26032	0.586941	0.364297	0.569884	0.42704	0.394616	0.235634	0.181528	0.501555	0.258158	0.184898
435	0.864548	0.955616	0.225685	0.195151	0.137667	0.259609	0.397969	0.285252	0.56282	0.476434	0.192176	0.0442095	0.362313	0.614253	0.0522979	0.0133899
436	0.855919	0.938458	0.235736	0.21072	0.120398	0.224038	0.383943	0.280173	0.481439	0.434904	0.2923	0.0729962	0.245723	0.509434	0.0600003	0.0489616
437	0.898664	0.939621	0.147052	0.177805	0.113042	0.194046	0.247933	0.192025	0.506091	0.378939	0.0331132	0.0570681	0.545313	0.701182	0.060401	0.0474199
438	0.809932	0.901781	0.32456	0.336043	0.142199	0.26061	0.616184	0.508489	0.574209	0.581955	0.547848	0.180024	0.127924	0.401139	0.265611	0.188395
439	0.885758	0.957731	0.2259	0.1804	0.0991893	0.182543	0.363897	0.219167	0.535933	0.3986	0.0823629	0.0238726	0.522154	0.743779	0.060669	0.0240894
440	0.806251	0.816562	0.516142	0.282519	0.119944	0.243975	0.408073	0.239354	0.434801	0.311877	0.470811	0.236808	0.229733	0.488985	0.33125	0.228208
441	0.809685	0.828613	0.510373	0.455901	0.101524	0.186472	0.891715	0.650325	0.81619	0.58745	0.37863	0.227076	0.127035	0.221899	0.120049	0.143154
442	0.842701	0.90797	0.355238	0.284849	0.105541	0.197382	0.561829	0.377622	0.606718	0.453542	0.219447	0.125717	0.248572	0.442936	0.212537	0.181918
443	0.841203	0.814167	0.329701	0.195557	0.129455	0.235237	0.522899	0.250576	0.50155	0.250148	0.420541	0.508204	0.187421	0.383122	0.181939	0.125433
444	0.813953	0.76757	0.24709	0.036551	0.0923318	0.166306	0.419167	0.0428929	0.391696	0.0387288	0.539566	0.848685	0.158483	0.650998	0.125457	0.0302947
445	0.840721	0.936741	0.399089	0.215883	0.103597	0.199565	0.814993	0.256819	0.719383	0.503905	0.410957	0.105817	0.214576	0.691863	0.0666436	0.0355786
446	0.752868	0.684492	0.0197951	0.0153065	0.118153	0.20287	0.0256632	0.0157801	0.0232106	0.0230541	0.863446	0.844399	0.0533549	0.153365	0.00657554	0.00322659
447	0.882933	0.972678	0.163387	0.14806	0.124039	0.230977	0.312385	0.24046	0.553089	0.490224	0.128348	0.00979935	0.401138	0.7063	0.0113687	0.0110235
448	0.795768	0.829926	0.0371736	0.136178	0.260276	0.467336	0.0662971	0.1277	0.0607655	0.136009	0.813767	0.657632	0.13091	0.463628	0.0264966	0.048444
449	0.827232	0.926892	0.447908	0.235335	0.121706	0.247719	0.918033	0.338968	0.885028	0.528198	0.331223	0.0705259	0.129455	0.501525	0.17331	0.0418776
450	0.872771	0.951241	0.169105	0.219511	0.178717	0.319366	0.292608	0.254329	0.455777	0.427794	0.241132	0.0915724	0.30754	0.572704	0.0208947	0.0345252
451	0.817653	0.864593	0.474482	0.398493	0.0832506	0.157386	0.780609	0.559154	0.721618	0.552222	0.309212	0.199578	0.12506	0.271523	0.255894	0.278894
452	0.890573	0.946273	0.144739	0.165194	0.11054	0.192654	0.212493	0.177501	0.426368	0.34118	0.082241	0.0327681	0.436909	0.673355	0.00666097	0.0143932
453	0.895741	0.980315	0.153774	0.151315	0.0961158	0.179023	0.255143	0.220996	0.521805	0.437113	0.0384759	0.0257008	0.532749	0.755625	0.0185526	0.0126342
454	0.834428	0.826674	0.00117881	0.0190037	0.0170098	0.0290178	0.00308791	0.0349305	0.00252289	0.0344735	0.847784	0.817569	0.139281	0.507476	0.0100066	0.0119233
455	0.898394	0.933804	0.182324	0.229351	0.127966	0.204959	0.320726	0.183588	0.557846	0.359709	0.0550538	0.0301588	0.595517	0.71127	0.00449564	0.00325486
456	0.856114	0.919127	0.21792	0.226082	0.146863	0.257522	0.425395	0.28414	0.554891	0.454727	0.282882	0.139997	0.271441	0.519183	0.132355	0.0603097
457	0.723619	0.63602	0.0130231	0.000309074	0.0585409	0.0981869	0.0124037	0.0108755	0.0121819	0.0107859	0.862094	0.900256	0.0129815	0.0820168	0.00186336	0.0201863
458	0.835795	0.821584	0.0312018	0.00351499	0.0592704	0.10275	0.083262	0.00747021	0.0807324	0.0067331	0.819209	0.869637	0.150528	0.514467	0.00432477	0.0115286
459	0.839696	0.834786	0.0390548	0.00965129	0.063233	0.114193	0.0960527	0.013458	0.0846969	0.0141126	0.832038	0.841002	0.0702535	0.318703	0.00540891	0.00714469
460	0.895073	0.918922	0.145136	0.0551275	0.189453	0.352742	0.179471	0.0919878	0.399841	0.179047	0.0319868	0.538913	0.578045	0.647206	0.124308	0.138269
461	0.819676	0.708208	0.0871111	0.0146038	0.100315	0.180773	0.0242941	0.00256535	0.0383479	0.00554807	0.853363	0.867302	0.0848455	0.276513	0.0128388	0.0287833
462	0.897918	0.940577	0.145767	0.135016	0.162694	0.289201	0.241832	0.167159	0.413897	0.317048	0.228264	0.188875	0.519114	0.683293	0.0327598	0.0157225
463	0.782154	0.714245	0.0168186	0.0305298	0.108651	0.181636	0.0248	0.00218315	0.0260939	0.00570967	0.85322	0.889536	0.0552713	0.398081	0.0304575	0.0089101
464	0.870164	0.933876	0.241974	0.261101	0.141065	0.244609	0.443863	0.162914	0.572479	0.339887	0.22768	0.20114	0.316582	0.605973	0.0956001	0.0625474
465	0.810778	0.799399	0.0360984	0.0124971	0.057332	0.102479	0.100145	0.0169788	0.0914726	0.0278481	0.836925	0.833153	0.0735366	0.371248	0.0160868	0.00846915
466	0.889059	0.982232	0.161278	0.150678	0.114989	0.217184	0.285457	0.212096	0.535573	0.430487	0.0946928	0.0498495	0.454885	0.735582	0.0665375	0.0626697
467	0.895993	0.983572	0.171231	0.166374	0.130044	0.243905	0.295673	0.220064	0.542204	0.422839	0.0524082	0.0409274	0.575871	0.720238	0.0310644	0.0211689
468	0.887547	0.957209	0.182058	0.210467	0.116437	0.211201	0.27315	0.225745	0.485331	0.373068	0.0542448	0.0435552	0.523769	0.625642	0.0211481	0.0199962
469	0.836686	0.825673	0.0830997	0.00991516	0.0866107	0.166298	0.192663	0.0167645	0.176674	0.0348505	0.729763	0.791085	0.103657	0.591975	0.00499794	0.002893
470	0.759471	0.708294	0.0551321	0.017747	0.0848808	0.150011	0.162067	0.0242753	0.146616	0.0283867	0.828284	0.861202	0.144419	0.313081	0.002893	0.0012893
471	0.798873	0.754497	0.0448869	0.0142014	0.077413	0.134037	0.107392	0.028132	0.154256	0.0556423	0.699713	0.769803	0.125192	0.328589	0.00309333	0.00177559
472	0.899887	0.990598	0.144526	0.169409	0.130761	0.244878	0.245039	0.18983	0.509191	0.374306	0.0354897	0.0812005	0.603321	0.797378	0.00852688	0.00662865
473	0.902159	0.999749	0.145136	0.163951	0.160486	0.303145	0.262651	0.212281	0.546818	0.419715	0.0319868	0.0654667	0.750397	0.85922	0.210539	0.141228
474	0.82935	0.831973	0.0181413	0.00157307	0.0579202	0.105044	0.0508948	0.00522335	0.045412	0.00640991	0.851931	0.871621	0.111907	0.296234	0.118296	0.0561127
475	0.780985	0.727067	0.0568751	0.0108132	0.0665731	0.119341	0.108456	0.0185829	0.097023	0.0164826	0.796773	0.85584	0.101501	0.563116	0.0106808	0.00757559
476	0.886902	0.919252	0.221603	0.29146	0.129968	0.214642	0.389546	0.28956	0.565775	0.426986	0.145948	0.108486	0.437471	0.521013	0.0447679	0.0314721
477	0.901338	0.995763	0.146776	0.157004	0.152129	0.274395	0.25652	0.215843	0.531032	0.432427	0.0329758	0.043639	0.728491	0.801335	0.0201052	0.0140753
478	0.853419	0.919624	0.254924	0.234942	0.142524	0.261518	0.441869	0.325689	0.521661	0.431026	0.28685	0.171846	0.289897	0.495724	0.124308	0.138269
479	0.816881	0.900957	0.110424	0.307751	0.155463	0.268241	0.196488	0.295814	0.180134	0.355508	0.711722	0.234939	0.128957	0.463484	0.0128388	0.0287833
480	0.863419	0.911832	0.229737	0.201292	0.128629	0.228827	0.404055	0.210677	0.53687	0.330461	0.238949	0.230383	0.30099	0.521895	0.0695219	0.0139715
481	0.888969	0.9821	0.265599	0.187908	0.10784	0.249218	0.472845	0.316818	0.643552	0.528952	0.0584522	0.0413016	0.439511	0.623901	0.0217491	0.008295
482	0.881438	0.915015	0.185167	0.150006	0.12573	0.219285	0.30763	0.192256	0.495062	0.373552	0.136039	0.0702273	0.491737	0.658058	0.107645	0.0294735
483	0.823845	0.801239	0.0083222	0.130421	0.145757	0.230126	0.014755	0.150064	0.0226339	0.180339	0.845773	0.536936	0.191258	0.480668	0.00972275	0.104656
484	0.82234	0.819271	0.287539	0.177872	0.0999974	0.175213	0.417783	0.198765	0.391984	0.227309	0.48113	0.417403	0.169375	0.450432	0.168912	0.13944
485	0.818558	0.814743	0.240974	0.237413	0.135729	0.222597	0.349931	0.190079	0.386794	0.257097	0.376586	0.201439	0.226436	0.488895	0.12596	0.0765626
486	0.85156	0.87116	0.199662	0.257077	0.157591	0.251688	0.337498	0.273421	0.414835	0.363049	0.375744	0.192795	0.29124	0.517591	0.155013	0.217496
487	0.862625	0.919743	0.212683	0.154937	0.111005	0.199306	0.346174	0.202697	0.481367	0.377161	0.213018	0.0837403	0.334973	0.675401	0.135833	0.0245559
488	0.875902	0.907882	0.279099	0.255954	0.139777	0.238428	0.416325	0.199292	0.516183	0.328575	0.206381	0.131627	0.349229	0.545566	0.0483355	0.0307468
489	0.891935	0.959614	0.155304	0.167804	0.122041	0.222397	0.248201	0.226944	0.490161	0.400485	0.0548525	0.0608165	0.538444	0.692986	0.0364203	0.0513453
490	0.814806	0.85935	0.373808	0.278208	0.091275	0.167605	0.615611	0.371026	0.587328	0.401508	0.415902	0.276363	0.134973	0.367691	0.292062	0.139123
491	0.829468	0.885051	0.287267	0.206704	0.12243	0.227457	0.537274	0.311994	0.582643	0.406302	0.369219	0.313236	0.181022	0.487	0.147268	0.109607
492	0.861696	0.942526	0.190584	0.216198	0.132681	0.240218	0.365512	0.301808	0.509911	0.481067	0.294051	0.0954823	0.283741	0.543282	0.0881776	0.0703094
493	0.848489	0.908666	0.31256	0.267295	0.109462	0.196257	0.594858	0.415332	0.672962	0.527121	0.2574	0.142138	0.221789	0.447398	0.119778	0.0531506
494	0.862121	0.916143	0.18495	0.171888	0.126468	0.225701	0.331121	0.21762	0.504073	0.379208	0.244395	0.187545	0.326719	0.575848	0.0407406	0.0334772
495	0.88357	0.967164	0.212838	0.147009	0.130659	0.24546	0.406034	0.238184	0.629496	0.479558	0.0719877	0.00941899	0.495977	0.694052	0.060401	0.0474199
496	0.86647	0.957598	0.226745	0.211456	0.136075	0.259734	0.416824	0.334185	0.562604	0.486345	0.20905	0.10193	0.349154	0.602047	0.0225739	0.0217952
497	0.899054	0.956125	0.145136	0.147009	0.113322	0.201505	0.231043	0.198401	0.476465	0.392028	0.0319868	0.00941899	0.607386	0.751899	0.0327598	0.0157225
498	0.887101	0.958898	0.219942	0.156154	0.0894452	0.166407	0.345876	0.198319	0.522021	0.39052	0.079131	0.0144864	0.536154	0.703045	0.035205	0.0324786
499	0.828851	0.824252	0.241524	0.212677	0.136147	0.233213	0.36546	0.24123	0.348158	0.251656	0.55058	0.46216	0.227902	0.473972	0.273822	0.198256
500	0.837767	0.792471	0.377794	0.245323	0.132351	0.224649	0.588489	0.289392	0.555828	0.310584	0.396123	0.372962	0.202475	0.439724	0.204326	0.141389
501	0.829573	0.752435	0.295527	0.378374	0.147053	0.212835	0.560244	0.492275	0.548764	0.464853	0.496932	0.312125	0.172535	0.302413	0.17065	0.289122
502	0.859209	0.881996	0.166764	0.190785	0.166036	0.267467	0.286722	0.24416	0.348879	0.391543	0.459212	0.139802	0.295274	0.577332	0.0786192	0.0680935
503	0.874205	0.844543	0.125688	0.0912848	0.16736	0.267645	0.243164	0.150169	0.433144	0.282844	0.300716	0.354676	0.371497	0.621711	0.210539	0.141228
504	0.863596	0.920777	0.0738923	0.192531	0.177922	0.30107	0.103873	0.113263	0.206228	0.216052	0.461272	0.320855	0.298067	0.637505	0.118296	0.0561127
505	0.859152	0.900952	0.165059	0.252518	0.208079	0.297757	0.274445	0.206392	0.367332	0.263453	0.358013	0.270042	0.27159	0.562809	0.0218787	0.0209995
506	0.856887	0.889556	0.1178	0.266072	0.114211	0.187734	0.195922	0.23951	0.290492	0.282952	0.437692	0.343554	0.263703	0.483911	0.020195	0.0550167
507	0.85006	0.867745	0.299725	0.220014	0.156243	0.286305	0.441274	0.274973	0.448137	0.325774	0.353202	0.306581	0.264497	0.473405	0.107299	0.0827839
508	0.904769	0.962874	0.174081	0.162419	0.142349	0.255445	0.272451	0.207318	0.484034	0.38314	0.0593985	0.0411626	0.495479	0.704141	0.0383735	0.0459293
509	0.858676	0.900472	0.293514	0.258114	0.11882	0.211866	0.443424	0.243639	0.496648	0.303636	0.261967	0.255767	0.235363	0.463816	0.24479	0.140459
510	0.849426	0.954886	0.439301	0.224949	0.113674	0.230694	0.763139	0.291332	0.754703	0.448748	0.252693	0.0616958	0.178101	0.571458	0.166079	0.0259938
511	0.890016	0.961607	0.242553	0.205896	0.139621	0.260578	0.41006	0.296121	0.569884	0.442176	0.0982247	0.0715299	0.348074	0.624903	0.091975	0.0880641
512	0.834628	0.844062	0.435279	0.347591	0.12543	0.229577	0.821511	0.488737	0.77813	0.494102	0.333179	0.318939	0.129035	0.306646	0.486615	0.432439
513	0.842176	0.837487	0.367112	0.265467	0.130357	0.233334	0.714111	0.405609	0.727528	0.430703	0.342755	0.41572	0.159446	0.341266	0.175137	0.150764
514	0.836795	0.809444	0.417187	0.348075	0.135122	0.244852	0.658953	0.395979	0.620558	0.378885	0.366842	0.41016	0.184427	0.347049	0.215599	0.243854
515	0.842364	0.837885	0.300061	0.335631	0.124308	0.212617	0.444332	0.394085	0.414618	0.372421	0.494325	0.326863	0.189837	0.335772	0.214232	0.314557
516	0.844088	0.835996	0.287821	0.408015	0.1579	0.261288	0.447785	0.541503	0.425142	0.49631	0.455862	0.279549	0.178287	0.261154	0.174246	0.242503
517	0.844299	0.836069	0.33869	0.334799	0.135883	0.242077	0.578392	0.476663	0.560657	0.454781	0.375655	0.341544	0.183837	0.308257	0.342239	0.46556
518	0.909861	0.955499	0.200991	0.154756	0.190975	0.333312	0.285703	0.178694	0.469257	0.348613	0.149203	0.0913515	0.545484	0.694172	0.463801	0.365391
519	0.836998	0.923801	0.35667	0.158038	0.238704	0.438401	0.48891	0.155519	0.51539	0.241422	0.226004	0.2247	0.316753	0.542717	0.204725	0.108838
520	0.835236	0.852242	0.491024	0.384318	0.148849	0.26755	0.448982	0.222143	0.517408	0.315971	0.320431	0.176276	0.280128	0.518934	0.124381	0.0674944
521	0.830435	0.797958	0.0441701	0.0113978	0.175814	0.293799	0.101045	0.0158438	0.0951489	0.0156747	0.79783	0.831511	0.173753	0.562213	0.00178529	0.0180167
522	0.903809	0.964988	0.16173	0.147509	0.147888	0.268157	0.275553	0.217557	0.541628	0.436574	0.0390526	0.0163207	0.556725	0.760609	0.00558714	0.00771825
523	0.833382	0.866232	0.442987	0.42467	0.089609	0.163437	0.743897	0.440586	0.718518	0.468301	0.263558	0.220103	0.151742	0.348819	0.167742	0.131134
524	0.822561	0.83188	0.408614	0.23796	0.117766	0.226442	0.673976	0.319198	0.610755	0.331322	0.464846	0.417378	0.146767	0.376692	0.237376	0.144723
525	0.873559	0.936023	0.290769	0.205517	0.135027	0.246207	0.541218	0.247148	0.678656	0.454727	0.162026	0.0453936	0.351789	0.662287	0.146269	0.00617332
526	0.857254	0.890476	0.316825	0.238508	0.135938	0.247327	0.591771	0.319157	0.683053	0.439267	0.239055	0.233166	0.278325	0.508749	0.149607	0.0578781
527	0.894328	0.944485	0.173931	0.158227	0.145006	0.274721	0.309506	0.211569	0.537663	0.423323	0.122145	0.106288	0.4616	0.677486	0.0111566	0.00763198
528	0.902901	0.941646	0.166824	0.169691	0.141248	0.243687	0.283478	0.250704	0.549268	0.447724	0.0449437	0.0237049	0.494745	0.727884	0.227232	0.0139571
529	0.870226	0.9094	0.308732	0.220089	0.139974	0.24789	0.356643	0.236267	0.62582	0.475141	0.134941	0.0613339	0.348994	0.590213	0.0355998	0.0384714
530	0.821975	0.854594	0.396148	0.237044	0.0981987	0.182186	0.624331	0.267555	0.563397	0.330137	0.432126	0.256237	0.147864	0.482963	0.109607	0.0476451
531	0.847625	0.874255	0.240477	0.217951	0.144839	0.2501	0.399643	0.284505	0.409573	0.370698	0.471565	0.247237	0.238745	0.491534	0.241856	0.220674
532	0.840905	0.83469	0.269776	0.26168	0.155786	0.26114	0.433811	0.344295	0.4614	0.39526	0.415447	0.288698	0.225585	0.41543	0.173247	0.162775
533	0.870898	0.87738	0.24337	0.191297	0.157715	0.281124	0.439868	0.265071	0.503928	0.374845	0.346345	0.231444	0.283962	0.535215	0.0961436	0.0476132
534	0.851527	0.837855	0.201675	0.185962	0.152134	0.252854	0.344871	0.245492	0.367188	0.299004	0.500698	0.382704	0.212406	0.460469	0.108065	0.117629
535	0.855256	0.871733	0.285367	0.25617	0.138635	0.238284	0.429852	0.245289	0.424349	0.303528	0.416187	0.23524	0.199755	0.493367	0.0946913	0.0366325
536	0.862886	0.907146	0.245753	0.203123	0.194448	0.339871	0.39651	0.216954	0.427377	0.319149	0.38647	0.233861	0.284618	0.557932	0.082315	0.049369
537	0.831825	0.822626	0.258656	0.245892	0.167111	0.289593	0.430619	0.302161	0.415988	0.30983	0.488703	0.439343	0.202734	0.423468	0.194565	0.227232
538	0.8959	0.941696	0.271024	0.141281	0.166478	0.307975	0.449898	0.152091	0.566136	0.280851	0.161267	0.160597	0.405488	0.620952	0.0237907	0.00746582
539	0.856197	0.858041	0.17562	0.176674	0.166615	0.268807	0.248982	0.1389	0.2866	0.196445	0.483346	0.354063	0.281271	0.528235	0.0359283	0.0086401
540	0.884693	0.908567	0.174242	0.222472	0.187204	0.328316	0.258321	0.196524	0.351762	0.281444	0.34236	0.230745	0.329591	0.502691	0.0346365	0.0259411
541	0.848456	0.845019	0.331763	0.339251	0.150578	0.25877	0.521939	0.455555	0.499387	0.441153	0.397232	0.30543	0.173971	0.322913	0.141132	0.191018
542	0.844046	0.826577	0.294061	0.302875	0.141684	0.24126	0.471617	0.405441	0.449002	0.381309	0.452861	0.396917	0.169216	0.328096	0.16791	0.234129
543	0.873444	0.843256	0.269316	0.145285	0.125576	0.234974	0.454749	0.164397	0.503784	0.228441	0.318602	0.457764	0.273138	0.519299	0.0346998	0.00826145
544	0.831143	0.931802	0.0547622	0.125821	0.195667	0.348344	0.0972134	0.209982	0.188712	0.398384	0.550818	0.179922	0.390484	0.746174	0.210539	0.141228
545	0.899795	0.991054	0.145136	0.156218	0.113307	0.21151	0.272339	0.229712	0.574858	0.465931	0.0319868	0.0395921	0.456401	0.784894	0.118296	0.0561127
546	0.866802	0.914441	0.172979	0.154467	0.106856	0.195118	0.334693	0.101687	0.486845	0.169836	0.25572	0.473174	0.379613	0.553022	0.00431888	0.00257574
547	0.871537	0.959683	0.234913	0.184283	0.115648	0.217513	0.386636	0.231316	0.529374	0.40404	0.180444	0.0554301	0.405311	0.606889	0.0505804	0.00763198
548	0.867636	0.943636	0.232859	0.19714	0.120487	0.22353	0.404427	0.280463	0.561955	0.456612	0.184874	0.104339	0.322456	0.594008	0.111272	0.0532641
549	0.81986	0.817676	0.0636198	0.0123776	0.155273	0.266584	0.0949738	0.0168398	0.0959418	0.0201454	0.781532	0.844409	0.213712	0.62249	0.0295781	0.0237558
550	0.83338	0.900209	0.306035	0.231091	0.136335	0.243924	0.51182	0.235572	0.506307	0.344142	0.39759	0.199697	0.176625	0.543342	0.233149	0.0570457
551	0.828363	0.855535	0.362541	0.353937	0.122381	0.212159	0.625842	0.473148	0.576948	0.47471	0.425269	0.285126	0.14902	0.342409	0.272957	0.306097
552	0.858186	0.850716	0.330905	0.27973	0.19927	0.353514	0.584166	0.369735	0.5843	0.408942	0.350806	0.305332	0.194168	0.397025	0.16573	0.110326
553	0.826822	0.906491	0.3177	0.246541	0.123922	0.235774	0.55104	0.364552	0.514236	0.415244	0.485128	0.293122	0.159615	0.440279	0.30962	0.325662
554	0.860407	0.912227	0.34257	0.313779	0.121051	0.219697	0.617188	0.462029	0.650544	0.485753	0.243834	0.265259	0.242279	0.384559	0.134435	0.122388
555	0.887687	0.94483	0.278755	0.221754	0.12607	0.253857	0.471446	0.345529	0.642687	0.511931	0.0844976	0.0839714	0.352305	0.587289	0.0541745	0.0695441
556	0.868043	0.91128	0.336207	0.278731	0.119475	0.213836	0.571063	0.320391	0.628487	0.391651	0.228189	0.217622	0.239775	0.46437	0.144183	0.093969
557	0.848385	0.863134	0.377042	0.348159	0.112895	0.200704	0.677235	0.511958	0.679666	0.518126	0.299178	0.251292	0.17609	0.298843	0.590833	0.595906
558	0.834421	0.879252	0.427507	0.401684	0.108095	0.200974	0.714037	0.528161	0.693794	0.51694	0.309208	0.248857	0.167879	0.297645	0.463801	0.365391
559	0.852235	0.888933	0.323531	0.248041	0.12923	0.227489	0.570259	0.285246	0.635767	0.403286	0.272261	0.164742	0.268313	0.554526	0.204725	0.108838
560	0.864822	0.908151	0.344282	0.287531	0.133106	0.24555	0.574307	0.385648	0.653355	0.466254	0.171215	0.120541	0.248988	0.433198	0.143447	0.136518
561	0.816735	0.786995	0.251803	0.0395732	0.109034	0.198223	0.425805	0.0419953	0.400058	0.0443307	0.556195	0.797322	0.187933	0.679142	0.19393	0.0205889
562	0.854179	0.92441	0.354913	0.292781	0.140696	0.260908	0.595774	0.374385	0.657897	0.476165	0.209592	0.129398	0.232001	0.440882	0.131857	0.0489536
563	0.882614	0.945918	0.219856	0.17174	0.147491	0.269253	0.429064	0.261347	0.685288	0.490493	0.110199	0.081499	0.397461	0.585242	0.0446618	0.0203301
564	0.802137	0.766214	0.22459	0.273658	0.164141	0.269194	0.407322	0.390947	0.39357	0.382656	0.54992	0.417382	0.159934	0.340622	0.0766954	0.183533
565	0.873	0.925771	0.275508	0.215528	0.13261	0.237991	0.443781	0.205089	0.560802	0.356477	0.168362	0.107619	0.317835	0.566347	0.272347	0.0794256
566	0.825435	0.804345	0.306786	0.205956	0.169111	0.288585	0.528167	0.284209	0.498162	0.288931	0.479011	0.492358	0.194233	0.41798	0.112896	0.077649
567	0.856803	0.845233	0.337272	0.314932	0.153608	0.271503	0.559701	0.432403	0.533554	0.424724	0.385514	0.319062	0.177984	0.336431	0.195217	0.203462
568	0.875686	0.962127	0.201794	0.218679	0.162118	0.280556	0.398423	0.282611	0.556188	0.469378	0.272232	0.0983636	0.338848	0.656695	0.0393855	0.0117555
569	0.848889	0.915862	0.215825	0.205966	0.129332	0.226204	0.362841	0.252273	0.41433	0.40404	0.393718	0.113498	0.256515	0.532923	0.112954	0.0814179
570	0.844676	0.952012	0.335181	0.233288	0.138759	0.270284	0.558451	0.280057	0.571614	0.420253	0.336752	0.11586	0.159131	0.616717	0.308772	0.11336
571	0.838873	0.757913	0.427525	0.296208	0.143814	0.257429	0.444563	0.378954	0.434585	0.394614	0.573328	0.304496	0.217015	0.411323	0.262362	0.387295
572	0.893819	0.953464	0.158228	0.155467	0.1332	0.238014	0.299937	0.225704	0.593383	0.449232	0.0553499	0.0711353	0.4635	0.641257	0.0315269	0.0142127
573	0.80746	0.857247	0.239811	0.0913417	0.106594	0.200989	0.41323	0.12682	0.383407	0.209426	0.584886	0.464629	0.12862	0.49928	0.139054	0.0220108
574	0.814182	0.852582	0.369472	0.219841	0.145084	0.264951	0.529841	0.282443	0.506884	0.388527	0.42968	0.14987	0.234461	0.539679	0.250513	0.13442
575	0.841878	0.85359	0.272569	0.225202	0.157648	0.281267	0.449682	0.272639	0.431774	0.296149	0.490113	0.401577	0.182962	0.430888	0.128202	0.116181
576	0.874591	0.901449	0.259921	0.204356	0.116871	0.201663	0.426139	0.280833	0.569884	0.432373	0.140891	0.0696159	0.33706	0.60899	0.133549	0.094092
577	0.830624	0.839333	0.363117	0.316397	0.116125	0.200484	0.609576	0.416282	0.567577	0.415136	0.456385	0.341638	0.181375	0.360335	0.317598	0.341279
578	0.839958	0.865119	0.326051	0.278208	0.129555	0.236421	0.547364	0.380581	0.519931	0.401993	0.423045	0.289396	0.159029	0.37926	0.254063	0.263833
579	0.855879	0.893559	0.363998	0.277679	0.145994	0.262319	0.663663	0.407995	0.696893	0.501104	0.252154	0.153597	0.228028	0.427545	0.261114	0.184716
580	0.817423	0.795526	0.246769	0.113522	0.0997487	0.178046	0.414636	0.14787	0.384488	0.140695	0.614867	0.674386	0.163776	0.510956	0.129549	0.103066
581	0.832638	0.891785	0.255648	0.208201	0.0982909	0.176525	0.414584	0.272414	0.435594	0.388096	0.420556	0.161886	0.201182	0.53934	0.324567	0.189977
582	0.814711	0.843371	0.185324	0.129323	0.116057	0.209855	0.303605	0.160586	0.294169	0.189173	0.598808	0.555761	0.189781	0.532237	0.156181	0.0984329
583	0.826338	0.852414	0.328409	0.412955	0.135539	0.232502	0.605298	0.646132	0.583291	0.630972	0.442406	0.229931	0.14231	0.262259	0.230768	0.379576
584	0.83274	0.849334	0.410609	0.386734	0.12787	0.230115	0.647985	0.541949	0.609097	0.530083	0.354704	0.226168	0.14215	0.273742	0.20412	0.241026
585	0.858089	0.88245	0.22901	0.249806	0.156456	0.261926	0.369426	0.316094	0.413825	0.389173	0.401623	0.207929	0.320005	0.491644	0.161627	0.206584
586	0.8295	0.834946	0.332435	0.30735	0.127083	0.224535	0.569843	0.436156	0.532329	0.438298	0.478457	0.338556	0.139272	0.325603	0.287404	0.315594
587	0.865064	0.963699	0.267974	0.195526	0.112269	0.216189	0.450113	0.251236	0.556837	0.423054	0.206801	0.0681251	0.288953	0.603951	0.121696	0.0369105
588	0.854438	0.836712	0.289134	0.235117	0.20465	0.351063	0.503136	0.328382	0.490017	0.335362	0.428532	0.423926	0.178573	0.36291	0.148215	0.108123
589	0.899933	0.959205	0.148701	0.127442	0.11822	0.215207	0.254556	0.19038	0.520507	0.380285	0.0341157	0.122036	0.522208	0.67386	0.118296	0.0561127
590	0.884906	0.96885	0.195435	0.193354	0.136448	0.251752	0.371249	0.248486	0.55417	0.430649	0.198991	0.131332	0.340942	0.635464	0.113129	0.103889
591	0.849777	0.864188	0.385093	0.272064	0.136308	0.241242	0.619011	0.305879	0.615728	0.372313	0.236208	0.191705	0.203842	0.435173	0.168878	0.118535
592	0.849617	0.834798	0.29122	0.299379	0.170489	0.282522	0.494631	0.418615	0.476177	0.410773	0.441406	0.342182	0.176182	0.337323	0.150633	0.225766
593	0.858312	0.953214	0.322698	0.190939	0.112594	0.209558	0.54162	0.203525	0.595185	0.38578	0.235914	0.0590579	0.251328	0.615818	0.172925	0.123758
594	0.821452	0.813336	0.220489	0.0734708	0.125607	0.225811	0.398988	0.0785704	0.396454	0.103851	0.531272	0.672067	0.202827	0.614186	0.117303	0.0283327
595	0.82313	0.840212	0.200704	0.212497	0.0946426	0.162377	0.301358	0.257786	0.298998	0.283113	0.566843	0.361774	0.202819	0.425077	0.147729	0.208716
596	0.885393	0.973912	0.154863	0.152651	0.112296	0.209381	0.296015	0.258394	0.572119	0.53617	0.135588	0.0191979	0.447127	0.714103	0.00554443	0.00247585
597	0.848701	0.838928	0.18538	0.306562	0.143804	0.235858	0.313412	0.305369	0.418006	0.366604	0.324788	0.271975	0.315001	0.449302	0.0596615	0.113056
598	0.862834	0.935517	0.353924	0.171148	0.106726	0.201686	0.571361	0.19338	0.633605	0.380339	0.184915	0.0439907	0.278835	0.705105	0.165372	0.132327
599	0.852501	0.931036	0.26285	0.189162	0.10197	0.188877	0.43297	0.236742	0.516831	0.393482	0.281323	0.111938	0.241353	0.541922	0.0743902	0.0136855
600	0.898396	0.94048	0.145136	0.153117	0.0985293	0.170948	0.247405	0.206276	0.515101	0.412227	0.0319868	0.0119854	0.588198	0.726431	0.0666436	0.0355786
601	0.85215	0.921469	0.373659	0.284351	0.101172	0.192173	0.622106	0.36216	0.663447	0.448047	0.191557	0.144837	0.220133	0.43044	0.251164	0.193407
602	0.89402	0.94601	0.168101	0.220151	0.108762	0.186629	0.2687	0.202755	0.490954	0.370644	0.0457894	0.0610353	0.501337	0.618172	0.00510694	0.00774861
603	0.792951	0.71553	0.0135901	0.0519566	0.108811	0.177057	0.0274638	0.0161102	0.0258776	0.0157824	0.867129	0.839515	0.137752	0.599498	0.00712497	0.00861933
604	0.858829	0.934505	0.329041	0.282659	0.149294	0.280576	0.484207	0.236724	0.560946	0.327821	0.148841	0.13487	0.360178	0.521755	0.0682875	0.0394252
605	0.850871	0.890436	0.496754	0.411321	0.127632	0.234006	0.690308	0.434974	0.680098	0.456666	0.309741	0.245902	0.219425	0.39185	0.185774	0.108586
606	0.900126	0.948782	0.145136	0.150804	0.119559	0.210115	0.258626	0.217788	0.538744	0.435389	0.0319868	0.0119649	0.612652	0.705347	0.0666436	0.0355786
607	0.828879	0.934678	0.463481	0.199664	0.098074	0.199465	0.828141	0.223394	0.791682	0.422408	0.295768	0.0327661	0.172443	0.64818	0.230363	0.0085011
608	0.815813	0.842826	0.225491	0.0700491	0.139311	0.261783	0.367648	0.09702	0.337562	0.111123	0.629438	0.686202	0.175609	0.560343	0.0684495	0.0189929
609	0.717612	0.61751	0.0656464	0.0102767	0.0777564	0.136544	0.152952	0.00835621	0.137678	0.0152976	0.812294	0.873784	0.104173	0.327312	0.0677896	0.0375759
610	0.906172	0.910046	0.152714	0.151757	0.179466	0.290645	0.23416	0.188058	0.441793	0.360948	0.111112	0.0290586	0.582864	0.696551	0.0113039	0.00327259
611	0.781771	0.783842	0.0306851	0.0151665	0.0832531	0.156385	0.0708509	0.0133479	0.06819	0.0237005	0.80834	0.808704	0.100128	0.434951	0.00548256	0.0105429
612	0.750016	0.677541	0.00407042	0.00237857	0.0254961	0.0444647	0.00863871	0.00658757	0.00785699	0.00378586	0.880138	0.88215	0.0357858	0.079834	0.210539	0.141228
614	0.900555	0.95667	0.145136	0.161784	0.121701	0.215329	0.251825	0.178955	0.523823	0.354915	0.0319868	0.130868	0.556425	0.66519	0.118296	0.0561127
615	0.890882	0.966505	0.18908	0.161375	0.123326	0.226804	0.312936	0.197949	0.547899	0.39693	0.0711323	0.0686691	0.480473	0.664114	0.0306092	0.0247576
616	0.88548	0.95506	0.187496	0.238228	0.159416	0.274531	0.355542	0.209229	0.592085	0.417506	0.141674	0.118905	0.447391	0.654571	0.0249691	0.0213586
617	0.870455	0.9408	0.0185011	0.0628485	0.0909714	0.159846	0.0433349	0.120815	0.0776328	0.236413	0.745027	0.502977	0.159138	0.499947	0.000711466	0.000672755
618	0.774669	0.676422	0.116777	0.00922266	0.0502551	0.101795	0.0616318	0.0110316	0.143516	0.0182063	0.831781	0.87543	0.126105	0.427169	0.00229054	0.00172758
619	0.837705	0.823313	0.0212661	0.00615379	0.0745416	0.128181	0.0273001	0.00720962	0.024508	0.00635605	0.834372	0.865711	0.0413228	0.213513	0.00133308	0.00195393
620	0.870965	0.867385	0.298523	0.216243	0.151432	0.246855	0.542394	0.28187	0.631082	0.418314	0.221144	0.115431	0.304833	0.563241	0.136302	0.0675103
621	0.871071	0.90071	0.285858	0.181854	0.158412	0.284838	0.416518	0.183553	0.429828	0.265769	0.353463	0.196785	0.227968	0.538855	0.0897743	0.0226387
622	0.847693	0.823556	0.265504	0.276845	0.179739	0.295387	0.454675	0.340827	0.471347	0.361594	0.407346	0.354411	0.212942	0.38727	0.123964	0.18705
623	0.897222	0.96895	0.205896	0.151433	0.139838	0.277135	0.333703	0.222855	0.552728	0.435982	0.0702169	0.0820041	0.419445	0.687052	0.032097	0.0275786
624	0.827272	0.872007	0.30059	0.411056	0.143962	0.248856	0.562662	0.649283	0.562604	0.644816	0.453304	0.220062	0.165214	0.273279	0.18273	0.396147
625	0.824723	0.858796	0.320199	0.382466	0.114221	0.197819	0.572633	0.564174	0.546601	0.570859	0.464173	0.193142	0.14222	0.304676	0.195451	0.315308
626	0.873852	0.973282	0.288286	0.202861	0.113792	0.220908	0.502117	0.250651	0.636849	0.432265	0.14475	0.0914517	0.302464	0.675855	0.371951	0.103355
627	0.814231	0.841679	0.3603	0.294094	0.109839	0.198685	0.56889	0.369769	0.544511	0.366281	0.370151	0.373392	0.148158	0.346312	0.344965	0.253271
628	0.861644	0.8887	0.301711	0.19319	0.105325	0.180728	0.406406	0.155762	0.477763	0.278589	0.20606	0.0852944	0.29611	0.564251	0.170853	0.0339085
629	0.860991	0.936297	0.36141	0.182355	0.108679	0.210356	0.657971	0.241994	0.72897	0.414705	0.179347	0.121968	0.242117	0.604646	0.202123	0.0375208
630	0.869693	0.931351	0.29485	0.286308	0.122532	0.225355	0.515086	0.420341	0.645859	0.502182	0.128894	0.157741	0.332193	0.415694	0.181552	0.183233
631	0.828003	0.907586	0.271339	0.277438	0.0818997	0.153131	0.436549	0.385295	0.444605	0.456773	0.447237	0.182889	0.146798	0.404768	0.247456	0.204411
632	0.902549	1	0.147956	0.161538	0.137425	0.260305	0.270806	0.217227	0.560081	0.437705	0.0336841	0.0632786	0.576376	0.80212	0.0666436	0.0355786
633	0.843275	0.826065	0.307838	0.289964	0.13675	0.234788	0.467093	0.36542	0.458084	0.363156	0.38598	0.344394	0.170146	0.330247	0.163004	0.154178
634	0.87343	0.942976	0.237427	0.202872	0.134415	0.243248	0.439905	0.22069	0.576011	0.396337	0.225887	0.151512	0.306794	0.607663	0.125865	0.0183969
635	0.926015	0.845715	0.145136	0.141865	0.265157	0.369875	0.324551	0.230598	0.699056	0.477996	0.0319868	0.0396084	0.670795	0.851989	0.210539	0.141228
636	0.917973	0.819465	0.125927	0.142407	0.244828	0.329448	0.234183	0.190438	0.503928	0.357716	0.132774	0.113482	0.484236	0.631584	0.118296	0.0561127
637	0.898306	0.822318	0.296086	0.267205	0.194491	0.262531	0.548956	0.182007	0.668781	0.352922	0.152297	0.0495387	0.362285	0.709121	0.0301556	0.0275859
638	0.900295	0.843053	0.306449	0.149999	0.196086	0.300911	0.63553	0.218669	0.760902	0.440022	0.130324	0.0104374	0.3529	0.775234	0.00409498	0.00317477
639	0.880938	0.791296	0.188375	0.21405	0.253268	0.341372	0.342163	0.220632	0.407122	0.319203	0.415432	0.236753	0.241922	0.561941	0.060401	0.0474199
640	0.927843	0.853954	0.145136	0.14792	0.154718	0.217073	0.283984	0.204435	0.594248	0.408995	0.0319868	0.0392526	0.860585	0.928534	0.0784645	0.0161475
641	0.908212	0.873146	0.208569	0.1874	0.172985	0.256785	0.314833	0.122876	0.457796	0.235928	0.162363	0.183799	0.435706	0.623611	0.0138611	0.0128588
642	0.908798	0.872079	0.105183	0.215845	0.177997	0.251178	0.202016	0.167385	0.437468	0.32529	0.250491	0.202588	0.400053	0.559727	0.00474163	0.00344727
643	0.900359	0.897332	0.166168	0.167746	0.188014	0.299337	0.302556	0.160135	0.486557	0.308214	0.218257	0.178055	0.400513	0.631927	0.063344	0.0193428
644	0.92065	0.892921	0.155317	0.162862	0.180708	0.274391	0.276744	0.192152	0.548187	0.383033	0.0429581	0.0367026	0.602826	0.684985	0.0969052	0.0159062
645	0.921769	0.886837	0.146296	0.178985	0.15187	0.229037	0.25271	0.174363	0.512218	0.346351	0.0485744	0.0650086	0.547081	0.60778	0.0666436	0.0355786
646	0.910233	0.902761	0.230963	0.175617	0.133883	0.213684	0.44428	0.225015	0.692712	0.458012	0.0850975	0.026709	0.447912	0.604703	0.0205677	0.0073428
647	0.914085	0.900442	0.170194	0.231694	0.153149	0.231745	0.277652	0.147262	0.504433	0.283706	0.0898081	0.0730841	0.448388	0.633742	0.00502151	0.00274758
648	0.860692	0.887859	0.270806	0.238689	0.172444	0.294271	0.430128	0.197242	0.405536	0.2676	0.491828	0.232782	0.204664	0.609469	0.125816	0.0594294
649	0.896946	0.896193	0.213084	0.257745	0.173182	0.26702	0.384724	0.226312	0.534924	0.370482	0.197496	0.0890857	0.354119	0.538451	0.0393972	0.0158775
650	0.793299	0.676708	0.00609556	0.0030266	0.148716	0.219196	0.0113248	0.00261747	0.0208318	0.00517102	0.846365	0.931531	0.0192918	0.316467	0.0666436	0.0355786
651	0.887481	0.854323	0.158355	0.168032	0.204291	0.311443	0.220946	0.121811	0.38975	0.235066	0.149013	0.161616	0.433418	0.566383	0.0111183	0.0100586
652	0.901034	0.919565	0.10775	0.104139	0.151493	0.256426	0.174188	0.133919	0.354934	0.267277	0.23311	0.24907	0.440863	0.703946	0.060401	0.0474199
653	0.89955	0.921956	0.103298	0.093756	0.207838	0.358035	0.230797	0.166661	0.475312	0.326421	0.256866	0.308547	0.420548	0.664263	0.0784645	0.0161475
654	0.869281	0.907257	0.202449	0.170204	0.234152	0.412586	0.53156	0.206114	0.596627	0.332507	0.468432	0.440977	0.245563	0.515847	0.0452466	0.0128164
655	0.863881	0.833948	0.470875	0.0345901	0.148686	0.267027	0.836058	0.0460894	0.757659	0.0902774	0.267758	0.658182	0.148963	0.515456	0.210539	0.141228
656	0.921913	0.823953	0.145136	0.0306261	0.0893698	0.138509	0.228959	0.0355906	0.46695	0.070509	0.0319868	0.726504	0.500196	0.460506	0.118296	0.0561127
657	0.861873	0.855728	0.246266	0.305542	0.188721	0.302627	0.473172	0.436376	0.459454	0.436628	0.494468	0.372899	0.194613	0.319928	0.101637	0.247788
658	0.865072	0.786626	0.199102	0.353951	0.26247	0.387624	0.342133	0.1206	0.467022	0.228494	0.263626	0.327082	0.241167	0.556779	0.0658187	0.0327758
659	0.920039	0.90057	0.161146	0.216463	0.139632	0.210491	0.307869	0.194179	0.61544	0.394398	0.0413479	0.0565957	0.502663	0.569157	0.0666436	0.0355786
660	0.847548	0.889774	0.00216619	0.0654173	0.268709	0.449087	0.00397336	0.07033	0.00807324	0.137463	0.818706	0.582202	0.238767	0.717657	0.00398156	0.00257858
661	0.886402	0.929251	0.247088	0.195514	0.186262	0.329083	0.346285	0.163847	0.505875	0.317371	0.318302	0.30051	0.37388	0.640704	0.00942435	0.00327578
662	0.902324	0.884836	0.204267	0.203976	0.185365	0.287616	0.378786	0.199182	0.618107	0.39666	0.0805689	0.0737221	0.476277	0.628133	0.0342063	0.0257588
663	0.890764	0.902977	0.271823	0.171143	0.143793	0.242646	0.495056	0.18423	0.628415	0.366819	0.184874	0.071943	0.3321	0.634637	0.153699	0.00641617
664	0.786829	0.697722	0.00960752	0.0238993	0.0823855	0.128722	0.0174039	0.0220632	0.0285447	0.0423916	0.8326	0.844059	0.0446229	0.433966	0.00592888	0.00327856
665	0.898873	0.931943	0.15274	0.198009	0.171205	0.289243	0.293501	0.274162	0.560657	0.463399	0.130802	0.0908199	0.444849	0.668809	0.00846541	0.050449
666	0.875462	0.891164	0.328724	0.187786	0.165444	0.275066	0.571122	0.18236	0.594752	0.364611	0.280434	0.0752395	0.261809	0.593323	0.0898553	0.0627825
667	0.918314	0.86693	0.14028	0.157118	0.29021	0.421906	0.272227	0.210486	0.557414	0.421061	0.0834177	0.0241732	0.745979	0.82983	0.0878624	0.040526
668	0.914796	0.935779	0.146551	0.209254	0.185807	0.301344	0.268581	0.198377	0.561955	0.392028	0.0328732	0.0645035	0.576938	0.769882	0.0270666	0.0238759
669	0.876383	0.886577	0.351838	0.220006	0.141543	0.235519	0.662249	0.203207	0.726735	0.400215	0.221572	0.061614	0.255374	0.597766	0.247017	0.00784926
670	0.91049	0.943663	0.191019	0.177279	0.16307	0.274344	0.29894	0.197306	0.542853	0.386049	0.0691506	0.0402874	0.549972	0.763323	0.0784645	0.0161475
671	0.900108	0.931319	0.126393	0.261035	0.198541	0.307738	0.215655	0.166435	0.45066	0.319472	0.135063	0.061066	0.447404	0.684899	0.00444114	0.00573557
672	0.898681	0.818389	0.254217	0.2764	0.248816	0.335965	0.439734	0.206595	0.609529	0.328737	0.10101	0.127936	0.476286	0.591147	0.068943	0.0364073
673	0.884655	0.868718	0.262858	0.193886	0.0894734	0.146132	0.475345	0.179187	0.648598	0.356423	0.113181	0.121874	0.291354	0.519194	0.0929752	0.0727579
674	0.877362	0.724567	0.169734	0.204182	0.0194055	0.0264185	0.253901	0.0704921	0.47596	0.129168	0.0467861	0.442126	0.249693	0.391647	0.012366	0.0108579
675	0.909093	0.838407	0.214747	0.219173	0.280639	0.383909	0.385498	0.167784	0.604267	0.328414	0.0785891	0.0893393	0.534702	0.67705	0.0530757	0.0325776
676	0.903399	0.851113	0.145136	0.183245	0.133425	0.192636	0.207969	0.0981724	0.424782	0.185133	0.0319868	0.155105	0.427492	0.631045	0.0666436	0.0355786
677	0.913145	0.85225	0.190524	0.199591	0.212098	0.304786	0.333591	0.172799	0.57147	0.349529	0.0591973	0.10082	0.544866	0.661584	0.0180871	0.0123754
678	0.882084	0.912092	0.240148	0.273856	0.155282	0.250395	0.406697	0.169898	0.551935	0.314247	0.195226	0.162182	0.377093	0.59082	0.111945	0.0203077
679	0.908428	0.843897	0.210131	0.201085	0.217278	0.305227	0.327676	0.162295	0.522526	0.29254	0.0741456	0.132582	0.570252	0.646461	0.0228214	0.0173105
680	0.916878	0.872474	0.151154	0.205383	0.147599	0.217237	0.230515	0.143567	0.464499	0.282305	0.0355652	0.103468	0.598157	0.641748	0.0666436	0.0355786
681	0.911403	0.898129	0.158935	0.195306	0.133209	0.204444	0.25123	0.160673	0.483673	0.313439	0.0423872	0.065162	0.569236	0.680701	0.0521535	0.0375786
682	0.781111	0.64296	0.0419162	0.000255132	0.016268	0.0224444	0.0872056	9.26537e-05	0.0771282	0.000161594	0.823217	0.876741	0.0140822	0.380891	0.00947443	0.00944212
683	0.881503	0.853698	0.286546	0.119731	0.134038	0.217676	0.482399	0.142137	0.571254	0.28139	0.214543	0.232704	0.325986	0.614439	0.0760444	0.0327578
684	0.879705	0.829725	0.339686	0.334859	0.162522	0.222429	0.602113	0.158021	0.698479	0.30983	0.17443	0.141465	0.341515	0.594144	0.181487	0.138588
685	0.882632	0.912685	0.252618	0.205339	0.150642	0.262603	0.422114	0.180206	0.521372	0.307191	0.19607	0.101836	0.390519	0.604825	0.0878624	0.040526
686	0.900459	0.880843	0.16129	0.239346	0.15962	0.229282	0.275844	0.165474	0.47005	0.322058	0.143639	0.0698919	0.503727	0.615221	0.0270666	0.0238759
687	0.904202	0.894961	0.124911	0.170016	0.1481	0.228494	0.213192	0.179262	0.441433	0.352599	0.148483	0.0460664	0.484461	0.637511	0.210539	0.141228
688	0.836368	0.845247	0.429271	0.163971	0.143165	0.255513	0.679616	0.16138	0.635984	0.318933	0.326506	0.0469395	0.17343	0.59994	0.118296	0.0561127
689	0.896748	0.883396	0.161137	0.240651	0.192149	0.292516	0.264846	0.172046	0.462697	0.312901	0.122935	0.0695443	0.49044	0.60643	0.0161973	0.0173936
690	0.80572	0.764512	0.259737	0.332582	0.141663	0.196362	0.418051	0.191498	0.405752	0.265877	0.495664	0.233291	0.172774	0.488695	0.281346	0.168988
691	0.801452	0.747337	0.230595	0.365677	0.158807	0.205558	0.326203	0.118371	0.395444	0.205386	0.327265	0.194803	0.270629	0.595095	0.143941	0.0486549
693	0.976563	0.957792	0.145136	0.246544	0.164524	0.273004	0.327886	0.296585	0.408758	0.389119	0.0319868	0.215606	#VALUE!	0.499773	0.207576	0.256444
694	0.88007	0.920042	0.443398	0.275671	0.113355	0.214439	0.792515	0.406808	0.789591	0.500996	0.246293	0.146475	0.183861	0.432853	0.422506	0.177408
695	0.830803	0.8841	0.493336	0.239555	0.111689	0.221922	0.80471	0.314189	0.753118	0.431565	0.31544	0.101022	0.130059	0.455756	0.426647	0.140416
696	0.800231	0.837074	0.490837	0.323398	0.101993	0.194708	0.776465	0.40712	0.71686	0.458066	0.324646	0.141205	0.124627	0.344812	0.706175	0.34492
697	0.879575	0.913021	0.402621	0.324718	0.127459	0.228302	0.718434	0.470797	0.756433	0.542472	0.214543	0.135545	0.208125	0.373766	0.487255	0.376285
698	0.803718	0.836224	0.48202	0.352647	0.0971476	0.181148	0.790223	0.471005	0.740431	0.490978	0.308603	0.195243	0.139495	0.316044	0.886146	0.733619
699	0.79267	0.822222	0.5031	0.366459	0.0997807	0.1855	0.818542	0.487017	0.753045	0.505144	0.340917	0.181519	0.123372	0.296925	0.797609	0.530647
700	0.794578	0.844372	0.50616	0.306233	0.104996	0.202078	0.836207	0.402899	0.76393	0.465877	0.338853	0.144426	0.128887	0.383024	0.777058	0.368036
701	0.852791	0.896764	0.449219	0.284226	0.107937	0.204494	0.735124	0.378595	0.707994	0.442984	0.2614	0.170892	0.169218	0.392966	0.707467	0.361382
702	0.885225	0.926195	0.406985	0.285817	0.0862559	0.160466	0.602478	0.344394	0.611187	0.40571	0.21319	0.147358	0.209873	0.414074	0.4189	0.253054
703	0.8212	0.87419	0.404633	0.285662	0.0998457	0.188277	0.629555	0.345361	0.627406	0.421277	0.263831	0.135451	0.205889	0.440484	0.396144	0.234815
704	0.816373	0.863091	0.367992	0.242686	0.0998611	0.188746	0.608609	0.328127	0.599654	0.379424	0.341379	0.281331	0.180671	0.434678	0.413882	0.268319
705	0.803794	0.849481	0.39107	0.248799	0.114702	0.219116	0.675033	0.348262	0.625748	0.384379	0.421938	0.351251	0.11825	0.397126	0.48845	0.300566
706	0.799229	0.871344	0.343928	0.236341	0.102742	0.196821	0.601034	0.312741	0.554026	0.373229	0.530701	0.317334	0.102788	0.397319	0.402928	0.218437
707	0.891743	0.960939	0.33202	0.227082	0.0943483	0.224139	0.444816	0.272969	0.508253	0.407164	0.119043	0.0890878	0.310857	0.568555	0.145967	0.0563955
708	0.885734	0.938576	0.37346	0.424138	0.111575	0.192166	0.59398	0.576376	0.651049	0.558147	0.189811	0.201261	0.220146	0.245832	0.392816	0.567917
709	0.721414	0.9205	0.0580438	0.359238	0.301452	0.29141	0.244964	0.280868	0.24436	0.347266	0.779816	0.333397	0.155735	0.296279	0.0253182	0.0951161
711	0.880768	0.910022	0.275645	0.338851	0.11699	0.209239	0.664764	0.44029	0.638939	0.469432	0.507078	0.174235	0.135327	0.295117	0.408672	0.439619
712	0.873106	0.931931	0.208586	0.159398	0.111637	0.202324	0.287191	0.165173	0.466878	0.320011	0.0697989	0.0166949	0.459022	0.59049	0.0160131	0.0103576
713	0.885864	0.966075	0.152601	0.15645	0.150529	0.279124	0.261803	0.21205	0.527572	0.423054	0.0368367	0.0226048	0.677591	0.756586	0.0251974	0.00653599
714	0.852039	0.92838	0.278884	0.177339	0.141977	0.261807	0.339001	0.175492	0.480141	0.348613	0.1113	0.0159976	0.416348	0.608574	0.0666436	0.0355786
715	0.797332	0.829813	0.483072	0.396204	0.0926309	0.170839	0.812203	0.553936	0.753406	0.55944	0.372975	0.200553	0.11539	0.259816	0.579721	0.496986
716	0.847303	0.874096	0.34293	0.337423	0.104148	0.187898	0.64934	0.515294	0.746486	0.547105	0.167441	0.247704	0.270084	0.296504	0.20307	0.2483
717	0.799267	0.828021	0.398222	0.385597	0.0979077	0.174656	0.662026	0.430562	0.6189	0.42327	0.444134	0.373109	0.145758	0.314292	0.408299	0.400822
718	0.859081	0.937757	0.308497	0.207608	0.130429	0.251279	0.491276	0.252754	0.586895	0.393806	0.14247	0.0942308	0.375381	0.605011	0.16237	0.0435056
719	0.877239	0.944001	0.199081	0.181956	0.132371	0.242024	0.336768	0.180721	0.558711	0.357608	0.0646587	0.127776	0.597102	0.706501	0.0230866	0.0142576
720	0.866918	0.933664	0.419064	0.528679	0.0576895	0.124367	0.630366	0.208384	0.620846	0.202639	0.206258	0.421656	0.152647	0.488938	0.210539	0.141228
721	0.887285	0.958645	0.145136	0.174668	0.116544	0.2125	0.265151	0.219925	0.557197	0.448532	0.0319868	0.049099	0.609939	0.696781	0.118296	0.0561127
722	0.873704	0.946086	0.222653	0.193258	0.126211	0.231716	0.390602	0.206658	0.59432	0.41212	0.0978706	0.0503239	0.482466	0.709569	0.133591	0.0068667
723	0.866709	0.942842	0.26971	0.187385	0.0981934	0.184293	0.471707	0.23951	0.637786	0.437975	0.117175	0.0384919	0.371898	0.664984	0.144544	0.0243146
724	0.830366	0.88214	0.407645	0.282781	0.100849	0.192064	0.611645	0.334225	0.62618	0.40571	0.213612	0.146326	0.211299	0.447414	0.448985	0.294723
725	0.854522	0.896152	0.487629	0.422266	0.109503	0.202239	0.757149	0.546628	0.694659	0.520334	0.320797	0.23289	0.141513	0.262649	0.939265	0.848838
726	0.822905	0.899004	0.443093	0.337847	0.0978069	0.182103	0.774925	0.317686	0.757515	0.423647	0.29103	0.143256	0.161985	0.446819	0.241479	0.100459
727	0.850475	0.886228	0.474108	0.423506	0.101676	0.184375	0.805685	0.602267	0.773733	0.569351	0.293645	0.282007	0.141783	0.222337	0.477335	0.564343
728	0.888631	0.955493	0.145136	0.231358	0.120776	0.207301	0.25437	0.17965	0.5213	0.343765	0.0319868	0.0517043	0.643745	0.683389	0.0402074	0.0205937
729	0.885433	0.94399	0.472014	0.4068	0.088601	0.16366	0.762618	0.551214	0.719455	0.538163	0.298334	0.208488	0.162186	0.264514	0.281741	0.341506
730	0.887515	0.941914	0.374915	0.373595	0.106895	0.190819	0.654719	0.558134	0.72688	0.592998	0.182208	0.16818	0.235875	0.298483	0.260419	0.294722
731	0.894058	0.965139	0.284629	0.284961	0.10755	0.195628	0.472168	0.21575	0.617026	0.369566	0.10502	0.0903495	0.370664	0.602241	0.100573	0.0423649
732	0.883748	0.957107	0.480329	0.330828	0.0950836	0.188826	0.771978	0.38914	0.72378	0.45645	0.277866	0.135406	0.159789	0.433217	0.17094	0.109562
733	0.886382	0.944123	0.413816	0.419154	0.0946187	0.167868	0.699855	0.617798	0.712319	0.600054	0.206813	0.183028	0.199656	0.230823	0.0126267	0.0112376
734	0.890273	0.963029	0.157074	0.150942	0.168844	0.307974	0.228937	0.190745	0.445974	0.371883	0.0554002	0.0156295	0.761568	0.888131	0.00872614	0.00632576
735	0.891913	0.951994	0.165945	0.159765	0.147965	0.263684	0.279065	0.22322	0.524184	0.423701	0.0444057	0.0172327	0.549925	0.736435	0.004858	0.00243779
736	0.881814	0.945405	0.423667	0.279861	0.0974444	0.188776	0.646557	0.351737	0.656239	0.446054	0.255331	0.11086	0.212172	0.468753	0.667321	0.441784
737	0.882288	0.942438	0.378188	0.313103	0.119014	0.220644	0.571837	0.377604	0.589274	0.42467	0.286039	0.164607	0.255446	0.457571	0.671943	0.51881
738	0.880072	0.937966	0.497746	0.387486	0.104683	0.200454	0.80817	0.523077	0.747639	0.536763	0.330783	0.167556	0.131506	0.286013	0.884519	0.686373
739	0.884561	0.939874	0.452833	0.366018	0.106058	0.198087	0.771197	0.520152	0.754559	0.54899	0.268416	0.171241	0.158823	0.311854	0.865854	0.934233
740	0.887082	0.940862	0.315733	0.370421	0.118737	0.204291	0.515361	0.493097	0.623081	0.520119	0.142375	0.178163	0.290366	0.314889	0.174691	0.295859
741	0.886396	0.9478	0.210361	0.152845	0.115189	0.211313	0.276885	0.15955	0.443307	0.32265	0.0717671	0.0176417	0.479402	0.68982	0.0402074	0.0205937
742	0.890189	0.94227	0.232398	0.14986	0.130164	0.236596	0.267912	0.134892	0.402797	0.28543	0.0837099	0.0111511	0.431124	0.647794	0.0121671	0.00733641
743	0.886307	0.941582	0.274761	0.161682	0.142919	0.263182	0.383333	0.193918	0.515029	0.363857	0.111934	0.0183901	0.452115	0.682993	0.00574918	0.00784606
744	0.888451	0.949225	0.228561	0.148039	0.143372	0.266807	0.275278	0.159162	0.41916	0.32362	0.0813101	0.0100447	0.458514	0.727001	0.010454	0.00275876
745	0.888772	0.959421	0.149679	0.147009	0.142447	0.258996	0.210045	0.171884	0.431846	0.350821	0.0347059	0.00941899	0.622625	0.855249	0.210539	0.141228
746	0.888255	0.936787	0.173782	0.147735	0.133638	0.237065	0.208267	0.168653	0.40878	0.341611	0.0491124	0.0098607	0.585192	0.721434	0.118296	0.0561127
747	0.882298	0.940407	0.259213	0.202461	0.102921	0.189399	0.422932	0.257282	0.517768	0.403771	0.36254	0.0755564	0.277519	0.536094	0.357841	0.174769
748	0.882	0.937503	0.375702	0.35645	0.0721586	0.128434	0.485204	0.376336	0.504073	0.391813	0.193007	0.15743	0.254613	0.384787	0.168022	0.145837
749	0.877483	0.932752	0.481801	0.424467	0.0910745	0.16802	0.776033	0.548435	0.731925	0.526582	0.275952	0.233264	0.159734	0.274867	0.220706	0.256504
750	0.88489	0.946457	0.29842	0.194472	0.0945929	0.177158	0.482511	0.245312	0.607727	0.421761	0.136573	0.0576959	0.358157	0.6028	0.197932	0.0224805
751	0.881199	0.936243	0.357026	0.262309	0.102217	0.187007	0.553317	0.274614	0.604339	0.385887	0.281804	0.104969	0.251442	0.587598	0.544464	0.235682
752	0.883162	0.939723	0.377109	0.226931	0.10728	0.206815	0.613036	0.309608	0.668493	0.440776	0.18452	0.0972778	0.271913	0.555478	0.331318	0.168237
753	0.87902	0.927467	0.482871	0.358872	0.0922466	0.173762	0.744529	0.457148	0.693145	0.467331	0.2896	0.226733	0.172875	0.340884	0.378003	0.300392
754	0.879375	0.926988	0.510373	0.251858	0.0987587	0.198228	0.766807	0.3105	0.690694	0.353838	0.371607	0.27357	0.146255	0.438622	0.410548	0.192985
755	0.881497	0.935426	0.455412	0.322271	0.0870681	0.166584	0.736865	0.427614	0.709652	0.471694	0.272958	0.175495	0.178153	0.365876	0.516511	0.355172
756	0.879721	0.928322	0.458208	0.301934	0.087932	0.169728	0.69173	0.375711	0.663087	0.446755	0.266771	0.122713	0.182678	0.412904	0.489698	0.272465
757	0.87864	0.91978	0.457871	0.340574	0.112796	0.210074	0.742037	0.452712	0.709796	0.490224	0.274518	0.164761	0.188393	0.366483	0.371263	0.283503
758	0.878101	0.91901	0.243129	0.398974	0.132658	0.241132	0.593683	0.504615	0.576011	0.488931	0.532752	0.22299	0.142149	0.221742	0.20243	0.249291
759	0.882791	0.929739	0.466179	0.309026	0.0955192	0.182606	0.722713	0.392417	0.683918	0.436036	0.289315	0.170474	0.167594	0.370056	0.525205	0.331289
760	0.880314	0.931134	0.506313	0.321042	0.0860513	0.170045	0.769538	0.399407	0.697254	0.439321	0.333816	0.168194	0.136682	0.36394	0.37324	0.1867
761	0.882103	0.934694	0.495888	0.319331	0.0894747	0.17564	0.784813	0.411724	0.725726	0.460975	0.307112	0.16281	0.139244	0.35068	0.646537	0.353685
762	0.878691	0.939559	0.419235	0.40617	0.101147	0.191141	0.574969	0.407862	0.537951	0.387072	0.366077	0.204349	0.178539	0.316042	0.350745	0.368235
763	0.878966	0.939202	0.4993	0.340055	0.0932802	0.184937	0.815127	0.456412	0.752829	0.510908	0.344352	0.132228	0.143983	0.347817	0.407243	0.283091
764	0.88303	0.944466	0.354826	0.313085	0.116921	0.21557	0.609889	0.454107	0.680458	0.533854	0.200432	0.115375	0.26008	0.445367	0.270372	0.278122
765	0.880361	0.93737	0.444692	0.362677	0.097526	0.182914	0.701804	0.476055	0.688027	0.501104	0.258917	0.194134	0.174139	0.324888	0.43451	0.30765
766	0.884625	0.942264	0.355306	0.259542	0.103424	0.194654	0.596034	0.355842	0.669718	0.467546	0.174706	0.125696	0.254622	0.486003	0.350479	0.209927
767	0.881615	0.940202	0.464928	0.324691	0.0976348	0.189829	0.76383	0.44428	0.733439	0.495987	0.285321	0.161886	0.151297	0.33965	0.53196	0.387667
768	0.879888	0.934029	0.49502	0.316094	0.0936479	0.183837	0.807902	0.41975	0.750667	0.480582	0.313484	0.157642	0.140658	0.378521	0.585417	0.375565
769	0.887157	0.951999	0.162339	0.155822	0.11974	0.215658	0.265813	0.203468	0.472933	0.387665	0.125009	0.0599065	0.471034	0.779607	0.0424361	0.0263724
770	0.88939	0.92992	0.185807	0.17384	0.151317	0.261946	0.26562	0.218136	0.477618	0.385349	0.0561163	0.025985	0.545247	0.756147	0.0105674	0.00649605
771	0.890573	0.938774	0.1504	0.151442	0.152662	0.266138	0.200469	0.178156	0.418222	0.35443	0.035062	0.0107625	0.599917	0.788785	0.060401	0.0474199
772	0.890342	0.929887	0.234723	0.149547	0.1612	0.289397	0.301507	0.148564	0.443523	0.310531	0.0855465	0.0109609	0.404262	0.719837	0.00650336	0.0149971
773	0.884283	0.932101	0.34073	0.192125	0.120015	0.22602	0.564716	0.242156	0.656743	0.420199	0.171025	0.0480193	0.290721	0.605807	0.264179	0.0389523
774	0.881359	0.925459	0.459195	0.252738	0.107715	0.207643	0.770192	0.335395	0.740071	0.416106	0.306596	0.210647	0.16916	0.437789	0.808202	0.395073
775	0.882729	0.927647	0.339405	0.274825	0.117433	0.219195	0.585044	0.356972	0.604484	0.432265	0.315756	0.120236	0.203719	0.462922	0.615237	0.384492
776	0.877795	0.916523	0.333262	0.280486	0.111078	0.205677	0.542178	0.365791	0.52231	0.417344	0.402546	0.172941	0.193561	0.437166	0.206184	0.158586
777	0.881015	0.925895	0.42636	0.270704	0.108494	0.205313	0.714855	0.372792	0.723564	0.461837	0.252382	0.152191	0.216734	0.441285	0.560648	0.263095
778	0.880335	0.917674	0.499909	0.294215	0.119956	0.232964	0.836847	0.392064	0.774021	0.465607	0.337561	0.151156	0.132019	0.387437	0.71469	0.341766
779	0.885018	0.928532	0.34236	0.217377	0.130103	0.240449	0.510599	0.272894	0.576011	0.403824	0.190831	0.0632111	0.265063	0.583373	0.404485	0.168463
780	0.878067	0.9205	0.424052	0.358707	0.146842	0.29141	0.756278	0.493468	0.709219	0.519634	0.310751	0.169775	0.161802	0.353262	0.337605	0.269824
781	0.878455	0.922441	0.31438	0.36511	0.115349	0.206775	0.571733	0.47829	0.603474	0.481605	0.35265	0.246043	0.237534	0.318886	0.409121	0.601522
782	0.881242	0.935918	0.33338	0.322121	0.105837	0.190948	0.465761	0.308751	0.519859	0.345004	0.257921	0.22069	0.27106	0.48117	0.381727	0.30409
783	0.892758	0.949766	0.154639	0.147143	0.161849	0.287581	0.221489	0.183246	0.449146	0.369728	0.0376282	0.0106664	0.626532	0.795847	0.0219656	0.0137254
784	0.893891	0.938544	0.164027	0.160165	0.138063	0.239767	0.190535	0.157587	0.371657	0.299327	0.0431652	0.0175292	0.542179	0.677893	0.0185025	0.00671652
785	0.875502	0.921652	0.161978	0.147125	0.141961	0.248149	0.241021	0.181763	0.460607	0.364126	0.0419382	0.0185435	0.518406	0.709929	0.0229834	0.0237251
786	0.886343	0.942349	0.198744	0.144517	0.125184	0.227868	0.255664	0.160395	0.428386	0.326044	0.0648697	0.0403528	0.469422	0.721829	0.0149526	0.0123858
787	0.890273	0.943682	0.290697	0.22426	0.123175	0.225647	0.456535	0.27506	0.580408	0.410935	0.124858	0.0829284	0.337959	0.574249	0.268721	0.165764
788	0.884761	0.929971	0.41214	0.319621	0.124999	0.229252	0.754887	0.475198	0.778851	0.53784	0.21355	0.178556	0.218303	0.383517	0.237993	0.143614
789	0.81294	0.865151	0.494847	0.300847	0.112903	0.221213	0.839057	0.408597	0.778779	0.483329	0.316332	0.144731	0.143089	0.410534	0.318039	0.180479
790	0.840936	0.885559	0.344362	0.268253	0.122396	0.224336	0.550087	0.352883	0.615728	0.446054	0.183856	0.116791	0.243006	0.442095	0.240464	0.229774
791	0.814664	0.854829	0.477158	0.359623	0.111872	0.211964	0.742245	0.46233	0.697326	0.478319	0.307703	0.188044	0.144896	0.31585	0.721242	0.535381
792	0.886524	0.941915	0.411665	0.310521	0.0982947	0.183362	0.65085	0.407451	0.665033	0.477081	0.218253	0.125144	0.20992	0.406701	0.334448	0.236219
793	0.868962	0.919097	0.465715	0.339416	0.101452	0.192487	0.772306	0.469343	0.740215	0.514193	0.296424	0.15442	0.162687	0.359281	0.753923	0.50025
794	0.810515	0.85443	0.469538	0.320096	0.112754	0.21423	0.754329	0.421679	0.719167	0.467924	0.291671	0.169769	0.151529	0.354516	0.557309	0.356065
795	0.830059	0.878291	0.458909	0.348799	0.163338	0.303503	0.992634	0.609968	1	0.711446	0.238142	0.137265	0.180714	0.326833	0.0189665	0.0227154
796	0.880302	0.933084	0.510373	0.288253	0.081632	0.160572	0.715585	0.34067	0.641101	0.391435	0.394681	0.13132	0.121405	0.397546	0.199339	0.103357
797	0.882251	0.932374	0.499443	0.346484	0.0979593	0.188186	0.83832	0.473906	0.776472	0.519634	0.338904	0.154209	0.125483	0.326348	0.577831	0.369816
798	0.884037	0.938241	0.427524	0.299621	0.102495	0.195642	0.718546	0.409147	0.725222	0.486507	0.240712	0.156522	0.182851	0.395089	0.357605	0.231426
799	0.851283	0.916299	0.31044	0.195093	0.112378	0.212293	0.458998	0.220973	0.551287	0.365742	0.142592	0.0645158	0.279798	0.548543	0.298128	0.112185
800	0.828902	0.879107	0.482207	0.327098	0.104358	0.201334	0.832843	0.461398	0.786564	0.519849	0.303668	0.160219	0.133803	0.345409	0.700495	0.435877
801	0.883926	0.928279	0.451043	0.325499	0.110716	0.204944	0.700056	0.410381	0.676422	0.438513	0.276649	0.200459	0.184375	0.363442	0.485743	0.353578
802	0.881364	0.925596	0.494506	0.248076	0.103763	0.20719	0.875799	0.351059	0.82347	0.44293	0.293782	0.208238	0.141035	0.415316	0.196203	0.0842585
803	0.874597	0.931927	0.209186	0.151547	0.110711	0.201167	0.294959	0.176222	0.463995	0.347805	0.0710104	0.0190098	0.441181	0.659706	0.0372805	0.00701528
804	0.874243	0.94489	0.180558	0.166501	0.124911	0.228971	0.289416	0.23922	0.485331	0.428602	0.129552	0.0377312	0.464292	0.728596	0.00960553	0.00594326
805	0.806421	0.844615	0.487062	0.369552	0.0848924	0.161648	0.817977	0.511142	0.761047	0.528845	0.330423	0.191269	0.120551	0.279163	0.902787	0.670718
806	0.832293	0.931064	0.404634	0.248439	0.0935584	0.183469	0.646081	0.243129	0.646219	0.375222	0.253239	0.0804581	0.215101	0.592082	0.234853	0.0556094
807	0.834893	0.903016	0.268264	0.221911	0.119444	0.219129	0.456922	0.265713	0.528076	0.38007	0.321999	0.210369	0.241539	0.515256	0.334156	0.150748
808	0.811629	0.896803	0.396355	0.256395	0.137088	0.269238	0.74947	0.388329	0.723492	0.485968	0.359759	0.199602	0.149826	0.425686	0.299309	0.180289
809	0.888578	0.976445	0.151917	0.153611	0.15745	0.295853	0.252041	0.210729	0.506091	0.412874	0.041913	0.0417761	0.783136	0.847336	0.0233163	0.0198428
810	0.885765	0.948759	0.146315	0.134452	0.184526	0.338257	0.209078	0.160905	0.455777	0.316348	0.0326797	0.138152	0.708847	0.79778	0.060401	0.0474199
811	0.835993	0.926607	0.348701	0.239983	0.139101	0.267031	0.580959	0.30816	0.606646	0.405548	0.283062	0.132802	0.287028	0.557073	0.115243	0.0624458
812	0.835238	0.928544	0.365738	0.226033	0.104487	0.200254	0.568198	0.2208	0.620414	0.380663	0.172543	0.0562031	0.269	0.633997	0.173081	0.054686
813	0.831242	0.900647	0.427343	0.270872	0.136797	0.262189	0.711857	0.298189	0.73452	0.414382	0.257236	0.180372	0.241651	0.515492	0.241378	0.133586
814	0.807595	0.902097	0.487485	0.281707	0.0712436	0.143195	0.756159	0.272946	0.698912	0.377915	0.317735	0.0952328	0.125317	0.497596	0.390147	0.187361
815	0.813504	0.898811	0.459037	0.27099	0.109192	0.218602	0.736635	0.376765	0.703453	0.472394	0.256129	0.10501	0.172562	0.507664	0.35564	0.155105
816	0.810656	0.848297	0.468784	0.38406	0.087957	0.165242	0.758912	0.518722	0.69192	0.486291	0.371727	0.308884	0.123812	0.251581	0.565922	0.587819
817	0.8043	0.84019	0.503616	0.421124	0.0830264	0.156227	0.810789	0.566879	0.73971	0.547536	0.317815	0.197437	0.121261	0.236005	0.421728	0.408757
818	0.890925	0.964176	0.274217	0.149729	0.129292	0.24716	0.450478	0.201313	0.597347	0.378993	0.118658	0.123645	0.420306	0.659928	0.210539	0.141228
819	0.80688	0.878669	0.269631	0.207606	0.120941	0.252372	0.234637	1	0.204426	1	0.552585	0.606288	0.156778	0.331023	0.118296	0.0561127
820	0.894592	0.967055	0.192743	0.165097	0.12009	0.223966	0.291186	0.203311	0.501334	0.383194	0.0617345	0.0173063	0.489666	0.730653	0.0156228	0.00258586
821	0.887395	0.951271	0.358206	0.22489	0.123864	0.237306	0.608415	0.32716	0.666835	0.460113	0.171933	0.0689247	0.247656	0.562475	0.17499	0.0822215
822	0.805182	0.806047	0.363242	0.239428	0.104949	0.193464	0.593274	0.299005	0.545015	0.287584	0.477584	0.503824	0.13807	0.337214	0.317526	0.241191
823	0.885884	0.957792	0.29169	0.246544	0.145459	0.273004	0.481893	0.296585	0.552007	0.389119	0.345393	0.215606	0.286988	0.499773	0.321388	0.256444
824	0.884685	0.952161	0.35305	0.271245	0.133741	0.253402	0.613014	0.386806	0.664024	0.482629	0.226406	0.146825	0.299188	0.491631	0.180798	0.134201
825	0.880187	0.781046	0.249185	0.193628	0.180596	0.258836	0.419182	0.216068	0.39184	0.239267	0.543631	0.456758	0.171385	0.446276	0.223794	0.16952
826	0.872103	0.773829	0.286611	0.391084	0.186772	0.26135	0.533569	0.533431	0.494342	0.483006	0.524496	0.342153	0.168345	0.252182	0.291965	0.582456
827	0.871251	0.800086	0.246163	0.302195	0.172551	0.258569	0.452539	0.406929	0.435811	0.396768	0.538487	0.378295	0.166148	0.34773	0.215515	0.360366
828	0.879774	0.803052	0.289926	0.244468	0.185115	0.279096	0.555422	0.346015	0.528292	0.364342	0.467701	0.386416	0.169798	0.389619	0.182856	0.158263
829	0.873851	0.783592	0.230375	0.152968	0.197591	0.296397	0.436631	0.210075	0.396309	0.220199	0.610569	0.559273	0.181271	0.465489	0.189605	0.169014
830	0.856989	0.777853	0.0119882	0.288318	0.277788	0.336809	0.0217865	0.350115	0.0217689	0.329814	0.854186	0.461226	0.309361	0.435807	0.00977857	0.0145067
831	0.942954	0.915736	0.153635	0.144628	0.216445	0.335345	0.28597	0.20367	0.567721	0.406194	0.0385494	0.041729	0.561161	0.693362	0.210539	0.141228
832	0.950623	0.875706	0.154477	0.135501	0.165484	0.239423	0.258894	0.171079	0.526202	0.346997	0.0374792	0.0743704	0.601556	0.697104	0.118296	0.0561127
833	0.853275	0.819141	0.424673	0.204964	0.120852	0.210295	0.788884	0.284071	0.736683	0.348775	0.403367	0.358138	0.106633	0.424016	0.304901	0.119132
834	0.871877	0.815953	0.16928	0.157418	0.131008	0.209409	0.322415	0.236255	0.361494	0.242823	0.534773	0.59927	0.161976	0.296743	0.119109	0.190854
835	0.844079	0.786284	0.22077	0.174058	0.181773	0.282105	0.388898	0.222496	0.358178	0.215621	0.615266	0.596151	0.121146	0.361825	0.441573	0.517241
836	0.78685	0.739303	0.169297	0.0792266	0.169561	0.28171	0.283307	0.0950511	0.290781	0.147212	0.58809	0.580573	0.12717	0.382221	0.149365	0.0288328
837	0.81966	0.71892	0.199763	0.153231	0.134508	0.221967	0.336635	0.205639	0.329849	0.214113	0.563396	0.567902	0.128868	0.366164	0.198543	0.182629
838	0.843471	0.836675	0.262889	0.240111	0.179187	0.284132	0.403348	0.266455	0.365602	0.259467	0.560861	0.490648	0.135792	0.405481	0.31402	0.197371
839	0.825307	0.814387	0.232066	0.17356	0.140466	0.240438	0.425492	0.164634	0.404166	0.214059	0.556226	0.506433	0.119509	0.38442	0.302883	0.118519
840	0.848065	0.782677	0.297184	0.231089	0.171923	0.268877	0.525994	0.278262	0.487494	0.294694	0.532901	0.430949	0.11405	0.386831	0.537021	0.428122
841	0.85603	0.812162	0.297921	0.180829	0.135402	0.231107	0.533353	0.245689	0.563541	0.323674	0.342465	0.361967	0.170353	0.428748	0.377648	0.258949
842	0.853021	0.787077	0.356936	0.297653	0.143159	0.229829	0.601771	0.394074	0.568803	0.391705	0.384101	0.349756	0.12911	0.349776	0.284373	0.352218
843	0.834903	0.81327	0.204961	0.0894289	0.144317	0.248982	0.358562	0.0940377	0.361061	0.157393	0.540828	0.568131	0.153421	0.501381	0.162631	0.016491
844	0.915173	0.910651	0.218317	0.162219	0.171259	0.274465	0.378824	0.204429	0.535717	0.377161	0.154254	0.0629207	0.379937	0.625077	0.0478627	0.0194961
845	0.911605	0.931603	0.212734	0.133902	0.185647	0.319393	0.36136	0.182835	0.515966	0.362564	0.167215	0.106004	0.429283	0.803101	0.210539	0.141228
846	0.957164	0.851591	0.14069	0.140537	0.216141	0.28837	0.260449	0.168392	0.494486	0.328414	0.156096	0.124165	0.603351	0.81677	0.118296	0.0561127
847	0.864627	0.771413	0.0179081	0.332022	0.25586	0.317941	0.0201496	0.287493	0.0208318	0.312577	0.796634	0.128338	0.0913477	0.296232	0.0368568	0.0235813
848	0.97028	0.817006	0.168184	0.142206	0.177451	0.218153	0.219956	0.131898	0.405176	0.26119	0.0455688	0.0359398	0.642403	0.793088	0.00983384	0.00385776
849	0.876598	0.756102	0.381571	0.224312	0.162095	0.242013	0.679013	0.277133	0.613854	0.282736	0.46652	0.435783	0.158064	0.44158	0.308782	0.200919
850	0.898587	0.800052	0.311161	0.146017	0.208483	0.303877	0.611161	0.185852	0.589202	0.247994	0.453157	0.436294	0.216563	0.595172	0.198864	0.0496087
851	0.882941	0.774195	0.274407	0.174289	0.214985	0.306694	0.487779	0.213364	0.462409	0.253811	0.513769	0.433047	0.164795	0.493492	0.340692	0.22681
852	0.902465	0.76993	0.310833	0.255777	0.174971	0.234481	0.554485	0.296978	0.600591	0.355508	0.294425	0.2167	0.186664	0.420567	0.230751	0.154141
853	0.90175	0.740416	0.26201	0.194261	0.168876	0.228765	0.506566	0.241456	0.517985	0.308376	0.491633	0.371431	0.180444	0.491559	0.263821	0.179368
854	0.881006	0.712573	0.315314	0.243024	0.1529	0.200441	0.567633	0.281679	0.530167	0.316133	0.491211	0.314213	0.134172	0.415954	0.481954	0.43112
855	0.871141	0.709615	0.403612	0.288681	0.142418	0.185305	0.71423	0.330305	0.64831	0.359817	0.451568	0.252914	0.112314	0.36886	0.406811	0.355228
856	0.868277	0.683445	0.398298	0.303776	0.142348	0.176102	0.616638	0.302665	0.551143	0.313547	0.47862	0.275568	0.0999876	0.308598	0.226065	0.161701
857	0.881436	0.680742	0.275656	0.154601	0.155041	0.19522	0.476543	0.171861	0.423412	0.182871	0.626361	0.531433	0.134746	0.457063	0.213073	0.143231
858	0.945778	0.861573	0.158888	0.133431	0.177254	0.247843	0.30147	0.179042	0.469257	0.339133	0.276256	0.186337	0.389831	0.71246	0.0853523	0.0127604
859	0.89456	0.749309	0.35107	0.273519	0.186809	0.255356	0.59	0.302677	0.58257	0.334985	0.347678	0.270807	0.198653	0.425588	0.320241	0.253501
860	0.89017	0.732291	0.339505	0.236586	0.154947	0.209074	0.533666	0.229671	0.486989	0.243038	0.43716	0.383533	0.146655	0.412806	0.282356	0.170008
861	0.903812	0.720126	0.273363	0.206403	0.178908	0.227411	0.500882	0.224488	0.501261	0.261352	0.432426	0.390485	0.214082	0.495121	0.321024	0.251959
862	0.890654	0.620559	0.321794	0.227372	0.128545	0.148271	0.524558	0.264775	0.507316	0.277511	0.452199	0.409125	0.154064	0.364344	0.309249	0.297392
863	0.92389	0.72926	0.309218	0.198354	0.12889	0.158178	0.568846	0.202883	0.64002	0.292755	0.244954	0.234831	0.256695	0.504678	0.1714	0.0609696
864	0.914937	0.70508	0.237397	0.162235	0.150465	0.178977	0.440939	0.159202	0.487998	0.225478	0.384941	0.376983	0.224463	0.511856	0.16723	0.0546013
865	0.884346	0.727206	0.29364	0.192466	0.136703	0.181107	0.464943	0.209154	0.438406	0.270294	0.465163	0.295459	0.131576	0.469349	0.231257	0.0967937
866	0.881381	0.705101	0.388298	0.279505	0.149149	0.191593	0.702854	0.323425	0.648526	0.346189	0.407499	0.303336	0.135848	0.385628	0.620943	0.472405
867	0.841914	0.614378	0.227637	0.192241	0.117459	0.145288	0.394248	0.218912	0.377424	0.221007	0.564702	0.5312	0.104297	0.295723	0.307347	0.277053
868	0.897867	0.710007	0.37192	0.248181	0.13815	0.17701	0.643238	0.281673	0.620846	0.320496	0.356213	0.290729	0.152791	0.404416	0.503852	0.368233
869	0.977386	0.936951	0.147561	0.143673	0.173093	0.261887	0.265121	0.192876	0.524616	0.382709	0.0912731	0.0708572	0.645771	0.881206	0.0219111	0.0145594
870	0.985351	0.894687	0.163272	0.146571	0.176969	0.245104	0.270003	0.173054	0.511785	0.338648	0.042691	0.0118341	0.504598	0.835184	0.210539	0.141228
871	0.925086	0.895542	0.367717	0.093514	0.138742	0.244979	0.827084	0.165074	0.824551	0.346512	0.349055	0.307309	0.157411	0.676287	0.118296	0.0561127
872	0.927661	0.849616	0.235664	0.15395	0.135066	0.210709	0.379121	0.171768	0.392057	0.182602	0.443091	0.508527	0.238635	0.479898	0.0210111	0.0240702
873	0.938697	0.88383	0.382204	0.219453	0.170625	0.267002	0.74322	0.300019	0.79233	0.446431	0.186649	0.0953412	0.204539	0.545376	0.377098	0.135962
874	0.920107	0.807499	0.435599	0.357961	0.115913	0.168481	0.856178	0.494209	0.848483	0.514193	0.21727	0.178004	0.156002	0.343211	0.438375	0.336769
875	0.968562	0.859612	0.224721	0.232695	0.176981	0.236599	0.415075	0.224025	0.609241	0.345704	0.137184	0.11056	0.345117	0.639584	0.100574	0.0715556
876	0.89608	0.728487	0.336976	0.29395	0.13963	0.180438	0.580624	0.209287	0.540186	0.237598	0.436534	0.43693	0.116852	0.374329	0.390814	0.227501
877	0.910471	0.739281	0.4324	0.357268	0.168684	0.225551	0.797537	0.430469	0.774598	0.43442	0.24795	0.233896	0.161075	0.335228	0.268477	0.188667
878	0.917792	0.813275	0.449351	0.285214	0.133015	0.195014	0.820812	0.318885	0.79233	0.414059	0.231032	0.122531	0.150721	0.442808	0.196229	0.0869505
879	0.920965	0.8103	0.423587	0.36061	0.14696	0.208258	0.864876	0.476784	0.885461	0.526852	0.216319	0.184787	0.173019	0.365694	0.60579	0.423411
880	0.946875	0.840093	0.331103	0.226261	0.159849	0.222523	0.506202	0.182713	0.572767	0.267277	0.149118	0.0684175	0.250367	0.562157	0.239188	0.050326
881	0.850794	0.690414	0.00212157	0.481649	0.283578	0.258879	0.00689014	0.383714	0.00742449	0.344304	0.916917	0.426965	0.103202	0.305335	0.0175876	0.021867
882	0.888681	0.683292	0.305293	0.242325	0.167317	0.194745	0.55665	0.268047	0.49809	0.303528	0.590508	0.323477	0.142098	0.446722	0.273671	0.200951
883	0.894861	0.665275	0.360346	0.339442	0.152687	0.167352	0.653953	0.381646	0.628992	0.40307	0.375108	0.201793	0.140218	0.309491	0.284972	0.317845
884	0.85705	0.556749	0.224522	0.318541	0.144106	0.146678	0.406295	0.196304	0.390759	0.226232	0.584113	0.404804	0.14945	0.438914	0.117019	0.116296
885	0.858007	0.547118	0.231138	0.139212	0.166071	0.168403	0.31057	0.116246	0.28523	0.125667	0.608806	0.555512	0.171016	0.38091	0.184041	0.0886409
886	0.905816	0.614904	0.41419	0.175449	0.137931	0.153599	0.859913	0.213741	0.825344	0.249987	0.353988	0.467986	0.152743	0.43726	0.16469	0.0744425
887	0.896555	0.618894	0.245993	0.105972	0.19515	0.212622	0.444451	0.111694	0.409933	0.131592	0.571751	0.596662	0.15588	0.498244	0.150622	0.0799177
888	0.891219	0.632654	0.280556	0.133137	0.202578	0.23268	0.558481	0.149526	0.518777	0.190789	0.523114	0.484843	0.174944	0.539251	0.110676	0.0358401
889	0.878163	0.680301	0.453789	0.35251	0.13272	0.162137	0.792649	0.391694	0.713761	0.405979	0.436722	0.183975	0.103948	0.302133	0.450573	0.367273
890	0.866633	0.571882	0.215537	0.287544	0.13814	0.13701	0.318769	0.219398	0.288474	0.187288	0.672559	0.570301	0.114818	0.341859	0.213873	0.372225
891	0.849261	0.605924	0.2644	0.33194	0.146953	0.164094	0.503471	0.285941	0.485259	0.30035	0.586122	0.441118	0.113486	0.372601	0.215446	0.246206
892	0.880192	0.678134	0.37731	0.404298	0.144236	0.165262	0.717207	0.477798	0.679305	0.47498	0.436525	0.216038	0.0972689	0.268535	0.26331	0.31063
893	0.893389	0.736771	0.280168	0.351926	0.15287	0.182867	0.532996	0.39361	0.573704	0.429249	0.397805	0.243017	0.168718	0.337498	0.13462	0.155675
894	0.889077	0.742058	0.275089	0.397021	0.149634	0.182311	0.515116	0.386268	0.525337	0.408672	0.429169	0.285923	0.180143	0.317984	0.120494	0.243393
895	0.882381	0.711366	0.420114	0.39073	0.138635	0.171394	0.849816	0.41378	0.813523	0.453434	0.364496	0.231438	0.11413	0.332816	0.192256	0.15876
896	0.952499	0.727244	0.200055	0.178571	0.207619	0.220634	0.345616	0.143943	0.526418	0.273633	0.113823	0.0338662	0.461542	0.753388	0.0387314	0.0102409
897	0.948551	0.816012	0.186347	0.15985	0.160937	0.205718	0.298292	0.169469	0.517985	0.334339	0.0632305	0.0183043	0.446405	0.662188	0.0305768	0.00728209
898	0.976196	0.86639	0.215252	0.148293	0.12354	0.16171	0.343726	0.17017	0.521228	0.340587	0.099264	0.0126459	0.388669	0.708656	0.0506349	0.0477275
899	0.963969	0.689031	0.226795	0.144319	0.204828	0.205633	0.364188	0.13616	0.540618	0.273418	0.0808495	0.0247335	0.403857	0.714176	0.0114807	0.00275786
900	0.752933	0.391584	0.045313	0.383512	0.380489	0.28704	0.0749953	0.207423	0.0648021	0.160625	0.829288	0.495019	0.1774	0.252949	0.317526	0.241191
901	0.926845	0.853888	0.359021	0.19807	0.0257205	0.0371112	0.721694	0.237437	0.642255	0.371721	0.447208	0.071352	0.113563	0.593275	0.00981911	0.00375758
902	0.915735	0.730486	0.377068	0.125012	0.122359	0.165158	0.727029	0.149485	0.691343	0.209696	0.3736	0.46332	0.137281	0.510588	0.162281	0.0283663
903	0.936164	0.82629	0.373941	0.182049	0.187365	0.26436	0.594516	0.18862	0.629857	0.302343	0.187324	0.103952	0.197243	0.554972	0.114483	0.0146936
904	0.942356	0.849776	0.436498	0.131661	0.0284651	0.0431662	0.787388	0.174258	0.790673	0.297388	0.26949	0.291831	0.181789	0.580217	0.129288	0.0132573
905	0.924979	0.795166	0.383894	0.136082	0.0352377	0.0563512	0.735146	0.18331	0.683198	0.225747	0.37869	0.483389	0.136962	0.448496	0.194326	0.0942534
906	0.926846	0.799182	0.422804	0.326292	0.0863736	0.126491	0.804829	0.437661	0.748793	0.445462	0.348408	0.256781	0.127436	0.300841	0.241778	0.206273
907	0.930805	0.817435	0.438077	0.233071	0.106278	0.167013	0.847866	0.368715	0.793844	0.3986	0.315419	0.370332	0.118235	0.355873	0.309828	0.141956
908	0.954162	0.85257	0.365439	0.256749	0.156028	0.223773	0.627456	0.335974	0.665609	0.414759	0.204733	0.164873	0.231135	0.453596	0.164134	0.0663984
909	0.93621	0.806846	0.355468	0.240973	0.171498	0.258529	0.630023	0.308438	0.632812	0.344519	0.28153	0.283212	0.201037	0.398724	0.222179	0.129114
910	0.91837	0.792745	0.304014	0.0984533	0.0411682	0.0641448	0.612969	0.126125	0.586319	0.178239	0.460859	0.508922	0.182764	0.550989	0.167834	0.0418696
911	0.940227	0.793013	0.342807	0.19326	0.148263	0.196206	0.529082	0.140394	0.588049	0.255535	0.201404	0.11784	0.222583	0.573832	0.240352	0.105577
912	0.934492	0.824204	0.25674	0.142906	0.0482754	0.0684304	0.515265	0.179129	0.542204	0.302451	0.403363	0.261223	0.197102	0.553087	0.152453	0.0209388
913	0.914703	0.694225	0.461733	0.176	0.148751	0.192305	0.800536	0.178196	0.759965	0.225963	0.245577	0.361331	0.14405	0.461825	0.21507	0.0780277
914	0.914809	0.658621	0.452324	0.243849	0.15922	0.191081	0.790796	0.256714	0.740215	0.278804	0.287171	0.348188	0.125548	0.411548	0.294598	0.165203
915	0.93459	0.65838	0.328695	0.224098	0.143866	0.15022	0.587924	0.198545	0.644489	0.274064	0.207996	0.187206	0.196862	0.524785	0.169383	0.0836402
916	0.920942	0.636844	0.342095	0.0707693	0.114189	0.131171	0.608996	0.0583603	0.604411	0.09561	0.323994	0.573691	0.171211	0.623669	0.129773	0.0122013
917	0.910777	0.625286	0.317625	0.0857667	0.136495	0.150704	0.532691	0.0786804	0.505731	0.103043	0.423295	0.587112	0.194411	0.573367	0.181764	0.0449962
918	0.87985	0.606895	0.242433	0.0847709	0.147671	0.166697	0.395379	0.0762424	0.374324	0.0990574	0.528198	0.603089	0.160695	0.466006	0.140222	0.038497
919	0.892151	0.624204	0.290599	0.107416	0.160294	0.182949	0.536597	0.118197	0.512434	0.140856	0.491215	0.609805	0.148678	0.47858	0.134256	0.0494393
920	0.91051	0.65145	0.36873	0.275744	0.142627	0.155925	0.687905	0.313419	0.657969	0.334177	0.370625	0.308313	0.135778	0.393204	0.262837	0.206899
921	0.977363	0.917351	0.126425	0.13012	0.158341	0.231429	0.218081	0.146798	0.448425	0.284352	0.141088	0.166769	0.536045	0.792122	0.210539	0.141228
922	0.979054	0.959507	0.17492	0.145991	0.172088	0.270747	0.316262	0.212484	0.580192	0.426717	0.0496001	0.0150324	0.523321	0.83913	0.118296	0.0561127
923	0.956463	0.885672	0.0819684	0.0983629	0.162903	0.232812	0.18895	0.156017	0.391264	0.312577	0.398968	0.349421	0.452735	0.7522	0.317526	0.241191
924	0.972318	0.911666	0.206008	0.147009	0.330531	0.336348	0.495949	0.289161	0.873279	0.603663	0.0674417	0.00941899	0.318747	0.66888	0.00670369	0.00535757
925	0.987527	0.866813	0.167809	0.122768	0.211901	0.289607	0.237814	0.125164	0.451525	0.247724	0.0453946	0.143904	0.529773	0.809777	0.00951862	0.00357859
926	0.986374	0.948203	0.145136	0.149878	0.142597	0.214008	0.277198	0.213503	0.581057	0.424401	0.0319868	0.0158299	0.575156	0.910612	0.060401	0.0474199
927	0.971954	0.921598	0.219259	0.169991	0.147291	0.222813	0.356784	0.198094	0.569235	0.359063	0.086578	0.0592194	0.386565	0.727549	0.129089	0.086345
928	0.953275	0.932613	0.232136	0.222273	0.137539	0.216478	0.350184	0.208917	0.504289	0.343442	0.194421	0.154812	0.347992	0.625995	0.0996155	0.0724087
929	0.907197	0.862207	0.441533	0.345587	0.132987	0.219819	0.920838	0.503133	0.864269	0.495341	0.290002	0.282641	0.190361	0.355968	0.21313	0.180325
930	0.917272	0.858265	0.323807	0.282124	0.142521	0.21609	0.550579	0.36117	0.559144	0.387234	0.323462	0.270306	0.209605	0.399453	0.295681	0.229915
931	0.888184	0.802064	0.419317	0.302891	0.200799	0.318523	0.77866	0.382573	0.727456	0.383302	0.359931	0.32379	0.134191	0.331704	0.338082	0.192026
932	0.897624	0.809695	0.283466	0.209825	0.183215	0.269604	0.524075	0.296654	0.5213	0.343711	0.446913	0.378913	0.180609	0.454949	0.289007	0.210166
933	0.897643	0.804913	0.332096	0.228267	0.160804	0.243347	0.665531	0.33243	0.629784	0.359009	0.433738	0.379038	0.144199	0.4068	0.196605	0.17111
934	0.936571	0.874084	0.24962	0.185914	0.17076	0.256273	0.507779	0.278054	0.625027	0.412227	0.267835	0.197905	0.289218	0.594914	0.163643	0.0762687
935	0.945105	0.865209	0.168269	0.122264	0.168467	0.241898	0.354597	0.178075	0.527211	0.335524	0.280022	0.249117	0.395141	0.763625	0.0958888	0.0137382
936	0.947475	0.870269	0.31199	0.217253	0.143837	0.206827	0.551263	0.205523	0.633749	0.343119	0.209203	0.0796688	0.271836	0.666527	0.230496	0.0519812
937	0.94895	0.865721	0.32187	0.196551	0.138467	0.20311	0.589308	0.230059	0.670799	0.363103	0.214221	0.145747	0.244666	0.612291	0.177293	0.0244584
938	0.912723	0.830095	0.384396	0.213894	0.156775	0.225387	0.753168	0.177032	0.709796	0.286399	0.375471	0.252045	0.139361	0.673547	0.311777	0.0386791
939	0.951445	0.880945	0.235919	0.122131	0.158829	0.237614	0.484333	0.187126	0.636128	0.378185	0.210001	0.152058	0.36812	0.814229	0.0537562	0.0275758
940	0.931446	0.883657	0.384692	0.181864	0.142136	0.219295	0.617017	0.173992	0.625892	0.31888	0.243036	0.0954107	0.176874	0.610099	0.22349	0.0248547
941	0.901847	0.716739	0.238888	0.227797	0.126875	0.17365	0.504617	0.177606	0.476177	0.234904	0.583256	0.484743	0.0993928	0.435659	0.287049	0.135091
942	0.908423	0.766672	0.348914	0.231004	0.147366	0.200909	0.69737	0.201504	0.666258	0.291247	0.405066	0.306741	0.163204	0.545122	0.331474	0.110462
943	0.98584	0.907533	0.154331	0.141439	0.170481	0.244735	0.29519	0.181184	0.57493	0.362133	0.0694989	0.127657	0.445876	0.800223	0.0204572	0.00822471
945	0.937413	0.879852	0.17371	0.120905	0.217641	0.342137	0.315406	0.164906	0.584084	0.326205	0.0486034	0.202862	0.420231	0.553771	0.00992664	0.00875759
946	0.895405	0.873331	0.345111	0.218431	0.139678	0.217821	0.621169	0.211013	0.679738	0.3777	0.20211	0.0590231	0.246597	0.624351	0.124598	0.0141504
947	0.933981	0.870319	0.203592	0.12344	0.21208	0.319078	0.293895	0.128644	0.4898	0.264584	0.0667779	0.150892	0.363639	0.579258	0.0340973	0.0217576
948	0.931647	0.884575	0.228388	0.138285	0.186933	0.282394	0.306671	0.13129	0.458805	0.254888	0.0827539	0.0811207	0.406482	0.615395	0.0210921	0.0205786
949	0.860238	0.84068	0.263672	0.228079	0.148236	0.221442	0.430529	0.225704	0.391336	0.347159	0.618463	0.11222	0.0949319	0.532391	0.465576	0.139799
950	0.883611	0.902919	0.489301	0.121565	0.0680797	0.124109	0.809926	0.154054	0.730123	0.301697	0.239301	0.166425	0.133949	0.672087	0.00589206	0.00475758
951	0.935667	0.910145	0.213322	0.174545	0.217904	0.33686	0.468529	0.235584	0.740864	0.48139	0.0729477	0.0353693	0.412645	0.699789	0.00896182	0.00627275
952	0.919375	0.87748	0.195894	0.18403	0.166058	0.242057	0.356903	0.230291	0.514453	0.398653	0.234204	0.0592276	0.33926	0.571991	0.10195	0.0654542
953	0.874196	0.866539	0.151203	0.227856	0.174238	0.25156	0.232137	0.176494	0.222879	0.295233	0.671733	0.0807792	0.157862	0.555159	0.103376	0.0594773
954	0.86906	0.772772	0.131032	0.365224	0.15412	0.193447	0.225075	0.413322	0.217617	0.427148	0.693122	0.247689	0.159984	0.292021	0.126438	0.434248
955	0.845857	0.783944	0.304525	0.407324	0.215052	0.258845	0.407579	0.589805	0.328758	0.542742	0.951304	0.3449	0.106398	0.18309	0.0375858	0.0727251
956	0.875484	0.710988	0.330457	0.197431	0.169721	0.228998	0.579955	0.235734	0.54206	0.250525	0.474008	0.451294	0.156039	0.40069	0.155374	0.151906
957	0.876079	0.73514	0.293046	0.381084	0.133091	0.174712	0.502556	0.490179	0.494342	0.462968	0.479452	0.306643	0.160844	0.242399	0.272687	0.471411
958	0.882876	0.750298	0.3343	0.289639	0.137105	0.193266	0.671439	0.413705	0.645859	0.437975	0.429649	0.312589	0.143781	0.348605	0.253439	0.256973
959	0.871223	0.834866	0.0144278	0.306102	0.160191	0.207735	0.0240039	0.304686	0.0490882	0.395583	0.824591	0.151158	0.189448	0.423567	0.168279	0.18781
960	0.929413	0.854664	0.249486	0.254154	0.172708	0.248218	0.335005	0.218194	0.556477	0.392405	0.17334	0.12287	0.398329	0.671083	0.0674066	0.0717441
961	0.985889	0.841069	0.173508	0.145013	0.16375	0.207046	0.30734	0.175121	0.562676	0.344789	0.0489053	0.0534629	0.64409	0.802476	0.0344626	0.0140593
962	0.908731	0.708964	0.475658	0.345041	0.13566	0.173619	0.76767	0.357916	0.719671	0.377969	0.272087	0.184883	0.146613	0.324151	0.218687	0.185246
963	0.933249	0.831868	0.415483	0.265757	0.140604	0.204353	0.852747	0.341701	0.862106	0.452788	0.257375	0.133878	0.202451	0.492584	0.302788	0.166274
964	0.924294	0.773007	0.414016	0.298981	0.145339	0.200867	0.701804	0.337711	0.702444	0.39903	0.220138	0.127338	0.21853	0.458514	0.289902	0.212395
965	0.910038	0.693328	0.402901	0.294659	0.115286	0.142464	0.614815	0.284765	0.578822	0.299057	0.346986	0.260947	0.152319	0.381739	0.264941	0.190082
966	0.913368	0.669286	0.299651	0.258964	0.195261	0.224335	0.505101	0.263125	0.507893	0.282036	0.356869	0.319503	0.184328	0.398989	0.140965	0.197257
967	0.902548	0.65999	0.345268	0.271685	0.138337	0.163123	0.585907	0.277799	0.59951	0.310746	0.31298	0.307614	0.164441	0.36646	0.206589	0.172096
968	0.885108	0.644617	0.318076	0.216736	0.139484	0.167001	0.600439	0.240934	0.594176	0.285645	0.40042	0.371968	0.130805	0.32858	0.219397	0.16273
969	0.878324	0.653647	0.272255	0.248378	0.140782	0.173981	0.512527	0.311056	0.486989	0.297765	0.55172	0.517452	0.10443	0.324325	0.312222	0.249154
970	0.933391	0.789857	0.300515	0.162082	0.149865	0.192972	0.495643	0.176488	0.528653	0.290385	0.296999	0.177852	0.235167	0.569584	0.16358	0.00470987
971	0.918825	0.774049	0.456904	0.363797	0.13463	0.188633	0.887273	0.489808	0.860448	0.508645	0.238703	0.202095	0.150302	0.320989	0.226162	0.240335
972	0.921877	0.786638	0.453459	0.293851	0.144635	0.20843	0.941278	0.415401	0.919051	0.477027	0.257404	0.211326	0.156982	0.384505	0.268514	0.190694
973	0.916941	0.81715	0.46731	0.34498	0.147588	0.223283	0.857926	0.450911	0.808909	0.480366	0.268429	0.179863	0.152386	0.345654	0.439935	0.351223
974	0.945738	0.863945	0.376968	0.23949	0.169238	0.25941	0.696774	0.319128	0.726087	0.409157	0.228421	0.169898	0.264176	0.508696	0.334897	0.232262
975	0.923667	0.762555	0.385176	0.238009	0.0355768	0.0474346	0.742066	0.307547	0.704894	0.332346	0.365267	0.380547	0.148307	0.383113	0.210539	0.141228
976	0.957022	0.871337	0.365125	0.2332	0.177039	0.263185	0.789546	0.333461	0.880415	0.479451	0.171827	0.101304	0.272978	0.572377	0.118296	0.0561127
977	0.974381	0.887204	0.284629	0.160776	0.175935	0.254086	0.578943	0.227708	0.746414	0.43205	0.118433	0.0340278	0.379075	0.706399	0.0564651	0.0203621
978	0.91141	0.709	0.404486	0.315706	0.0622462	0.0757524	0.735779	0.373302	0.698623	0.392513	0.331778	0.241548	0.122347	0.323862	0.21382	0.120691
979	0.924693	0.754949	0.401818	0.348161	0.0244835	0.0314484	0.79407	0.46141	0.807035	0.509238	0.267841	0.166538	0.147517	0.306206	0.0836937	0.120864
980	0.912281	0.687729	0.37181	0.229132	0.123658	0.153142	0.76136	0.287516	0.738989	0.3115	0.366683	0.405965	0.134872	0.40775	0.147494	0.085166
981	0.919143	0.732075	0.364703	0.268476	0.0175239	0.0229856	0.742855	0.365351	0.715274	0.385941	0.362547	0.335	0.104114	0.329823	0.171561	0.149775
982	0.935278	0.794018	0.438633	0.300324	0.0771375	0.110858	0.738539	0.339975	0.6992	0.370698	0.287463	0.222287	0.169694	0.375169	0.376202	0.261278
983	0.924492	0.757035	0.403916	0.309308	0.0843425	0.109993	0.815908	0.423387	0.79334	0.464045	0.338795	0.22754	0.16416	0.362179	0.420873	0.340547
984	0.98071	0.862738	0.223401	0.150242	0.152754	0.203417	0.33685	0.146022	0.519354	0.293509	0.0795471	0.0119281	0.431155	0.641348	0.0158187	0.0150259
985	1	0.952918	0.168609	0.152836	0.181028	0.273755	0.297072	0.191741	0.551503	0.367412	0.0457101	0.0147747	0.369459	0.623508	0.210539	0.141228
986	0.992026	0.918053	0.163037	0.145718	0.179317	0.256848	0.242345	0.157853	0.473726	0.302505	0.042571	0.0164883	0.54182	0.720066	0.118296	0.0561127
987	0.923493	0.819371	0.376154	0.326972	0.155429	0.230766	0.69917	0.410149	0.661645	0.395314	0.358781	0.386524	0.137557	0.354326	0.226978	0.201763
988	0.945117	0.888583	0.421767	0.333207	0.170511	0.267583	0.805588	0.353173	0.822605	0.423701	0.212453	0.187351	0.158907	0.413612	0.171587	0.0852139
989	0.965291	0.908893	0.330163	0.252861	0.18751	0.293389	0.690212	0.273247	0.826137	0.435605	0.145187	0.136772	0.227139	0.506994	0.115306	0.0610894
990	0.912769	0.850163	0.48702	0.454624	0.16391	0.256336	0.903017	0.471411	0.815685	0.466254	0.365915	0.237552	0.128173	0.352103	0.430913	0.274063
991	0.924498	0.922128	0.178835	0.132444	0.217407	0.363901	0.28446	0.154488	0.449795	0.304875	0.164637	0.102907	0.575408	0.800231	0.0223736	0.0178588
992	0.934263	0.961394	0.194096	0.145357	0.162102	0.277327	0.285167	0.164119	0.473366	0.34091	0.0696112	0.0398579	0.51086	0.698483	0.0134265	0.00697534
993	0.933021	0.947081	0.175962	0.153412	0.148565	0.250203	0.320429	0.216566	0.575506	0.424239	0.0659263	0.0515038	0.597348	0.821121	0.025953	0.00469709
994	0.875761	0.76364	0.103741	0.0994855	0.502664	0.741466	0.213133	0.130503	0.445614	0.261783	0.261369	0.364081	0.423851	0.502192	0.060401	0.0474199
995	0.813711	0.78697	0.0525542	0.0990088	0.336978	0.496174	0.0841028	0.0833826	0.139335	0.154538	0.647146	0.496227	0.241975	0.331272	0.00339677	0.00123759
996	0.876441	0.760478	0.0866966	0.189455	0.268462	0.323973	0.142371	0.0185771	0.290132	0.0256935	0.355919	0.707373	0.447089	0.579529	0.16278	0.187005
997	0.859901	0.786171	0.0998448	0.14573	0.242279	0.347636	0.201778	0.156423	0.41815	0.30676	0.287194	0.256918	0.281928	0.464306	0.136316	0.173649
998	0.910913	0.9003	0.0925733	0.185606	0.246213	0.375781	0.159187	0.177901	0.340085	0.34829	0.314018	0.0966479	0.262765	0.585375	0.0057698	0.00427578
999	0.90504	0.909542	0.209489	0.168489	0.0768622	0.12309	0.384955	0.206131	0.539249	0.40878	0.286409	0.0496123	0.217314	0.520071	0.0530992	0.00654558
1000	0.913542	0.904831	0.272371	0.153929	0.22764	0.375917	0.611347	0.216242	0.760182	0.445947	0.184507	0.0912657	0.29102	0.665332	0.0666436	0.0355786
1001	0.934962	0.904232	0.154817	0.156813	0.173631	0.261787	0.282243	0.19763	0.514957	0.392621	0.121183	0.036451	0.408574	0.652597	0.0266277	0.0205779
1002	0.924025	0.886903	0.100261	0.196297	0.184647	0.262838	0.211362	0.270902	0.452966	0.468462	0.288061	0.061612	0.371186	0.662416	0.0375576	0.0404653
1003	0.89376	0.858142	0.227266	0.2137	0.15688	0.23617	0.392418	0.256761	0.473582	0.347913	0.354862	0.198885	0.243042	0.538914	0.116957	0.0846723
1004	0.856736	0.785163	0.217709	0.238129	0.220987	0.332083	0.407642	0.321115	0.37418	0.306168	0.628864	0.497575	0.135192	0.368184	0.212267	0.235599
1005	0.881581	0.816045	0.253521	0.328559	0.191613	0.27306	0.510778	0.469349	0.540042	0.491032	0.412895	0.27677	0.198773	0.373399	0.208707	0.270289
1006	0.905391	0.891734	0.286339	0.243204	0.15761	0.251942	0.527356	0.29377	0.658617	0.43986	0.195439	0.0909916	0.261679	0.493987	0.136989	0.0738514
1007	0.884246	0.861048	0.324239	0.287914	0.133878	0.206508	0.609621	0.337242	0.658617	0.451602	0.28947	0.125522	0.203741	0.48884	0.223147	0.156706
1008	0.879545	0.847428	0.351761	0.358016	0.11072	0.168419	0.639488	0.345552	0.648958	0.410073	0.334768	0.159851	0.152223	0.399803	0.262781	0.20838
1009	0.913228	0.897785	0.242379	0.181819	0.196646	0.314749	0.428855	0.184862	0.583147	0.360679	0.149052	0.0556367	0.298958	0.625771	0.0585258	0.0477579
1010	0.873982	0.811823	0.405468	0.351407	0.122349	0.191202	0.705004	0.404312	0.691343	0.409803	0.282296	0.244286	0.12878	0.304398	0.12916	0.125238
1011	0.923669	0.886721	0.243775	0.241432	0.154201	0.230455	0.467019	0.219497	0.64867	0.38007	0.123279	0.112437	0.321297	0.624363	0.0883617	0.0141488
1012	0.856822	0.839765	0.371451	0.315012	0.135181	0.211558	0.671052	0.395915	0.613998	0.464745	0.478496	0.151634	0.0965962	0.383803	0.207141	0.159631
1013	0.935854	0.907254	0.15651	0.166119	0.156549	0.237464	0.291015	0.194214	0.567217	0.382009	0.0566523	0.0660025	0.437811	0.666103	0.0654946	0.0205506
1014	0.851603	0.755324	0.304525	0.343819	0.217483	0.246599	0.408579	0.367245	0.405786	0.383894	0.899209	0.288222	0.13629	0.298991	0.0357586	0.0635418
1015	0.937655	0.88201	0.442094	0.551384	0.136402	0.191977	0.851683	0.232995	0.826353	0.304121	0.241407	0.324442	0.17143	0.520012	0.24389	0.0639172
1016	0.92254	0.835827	0.459073	0.731541	0.134335	0.1649	0.803051	0.0944199	0.756938	0.184002	0.248066	0.472027	0.15697	0.578272	0.242351	0.030627
1017	0.917689	0.836317	0.471118	0.721371	0.153201	0.190902	0.757394	0.117502	0.718158	0.189281	0.256593	0.424683	0.160204	0.611108	0.250993	0.0459037
1018	0.91327	0.815721	0.493919	0.342196	0.158448	0.249079	0.99814	0.431193	0.929143	0.475788	0.304206	0.215555	0.141756	0.367718	0.285369	0.162674
1019	0.926282	0.80976	0.432527	0.32761	0.151624	0.22288	0.804836	0.432641	0.791249	0.465284	0.221198	0.195339	0.178794	0.364939	0.25266	0.254536
1020	0.932214	0.850933	0.442081	0.336669	0.110067	0.17294	0.730935	0.369428	0.698407	0.411365	0.222005	0.12621	0.171054	0.383696	0.128987	0.105586
1021	0.935976	0.849667	0.407113	0.319643	0.125046	0.190676	0.722638	0.375149	0.732934	0.419337	0.198838	0.153667	0.200801	0.408606	0.299451	0.181631
1022	0.957867	0.887165	0.277727	0.225231	0.185943	0.283065	0.532996	0.306076	0.616089	0.388796	0.256725	0.234489	0.257281	0.471843	0.0865146	0.0517974
1023	0.94036	0.851901	0.419595	0.315288	0.160949	0.248498	0.761278	0.406947	0.76184	0.461298	0.214088	0.174967	0.175624	0.376625	0.191336	0.145918
1024	0.944644	0.868533	0.404879	0.321738	0.134838	0.207911	0.798103	0.431042	0.826498	0.515271	0.195735	0.124839	0.186737	0.395806	0.224202	0.183656
1025	0.93208	0.850167	0.452352	0.346929	0.129599	0.201563	0.901752	0.457692	0.885101	0.498573	0.231651	0.174934	0.163676	0.349573	0.280665	0.20818
1026	0.929457	0.831525	0.364686	0.226108	0.181241	0.27683	0.733338	0.308971	0.699416	0.341126	0.386683	0.386759	0.169398	0.438877	0.277702	0.136225
1027	0.923457	0.863882	0.470112	0.488078	0.160183	0.246307	0.97994	0.316094	0.943199	0.417237	0.27056	0.274051	0.136146	0.458228	0.284268	0.119396
1028	0.940895	0.868491	0.396268	0.549461	0.149489	0.194022	0.770125	0.170639	0.814388	0.308376	0.20366	0.314436	0.175913	0.575495	0.312036	0.019977
1029	0.911029	0.820465	0.467927	0.682295	0.151116	0.188781	0.849384	0.148512	0.795142	0.219068	0.250187	0.433634	0.174793	0.574015	0.562124	0.100684
1030	0.914177	0.808414	0.449556	0.607212	0.170876	0.223725	0.927274	0.301101	0.910618	0.339241	0.237577	0.383508	0.174467	0.453801	0.245426	0.0538057
1031	0.93011	0.860479	0.405544	0.300495	0.143449	0.21801	0.80183	0.303858	0.833273	0.425263	0.198228	0.12679	0.20765	0.50236	0.208586	0.0535117
1032	0.913127	0.820731	0.445772	0.433534	0.13848	0.19842	0.781547	0.277434	0.752469	0.300727	0.224568	0.267828	0.168194	0.445278	0.280158	0.150759
1033	0.932513	0.820185	0.378257	0.496907	0.13605	0.175834	0.728807	0.201817	0.776761	0.305252	0.183901	0.262106	0.216123	0.556182	0.217695	0.0199738
1034	0.936351	0.842654	0.38089	0.308943	0.144043	0.206445	0.715986	0.267926	0.767606	0.392351	0.180754	0.15634	0.203644	0.509816	0.437067	0.173797
1035	0.91697	0.79158	0.454081	0.347806	0.151788	0.219318	0.931642	0.4754	0.913717	0.525397	0.229892	0.188521	0.14296	0.35128	0.302327	0.15209
1036	0.930726	0.829239	0.391405	0.574053	0.1343	0.174535	0.730801	0.160494	0.754127	0.248802	0.191902	0.372277	0.206458	0.557715	0.326657	0.0490159
1037	0.990344	0.916332	0.180044	0.147009	0.185322	0.268346	0.276156	0.159683	0.489007	0.327013	0.0524411	0.00941899	0.490445	0.685495	0.0054531	0.00475758
1038	0.867748	0.959272	0.062677	0.14443	0.282442	0.48431	0.110235	0.170315	0.097888	0.368004	0.764417	0.0234289	0.186704	0.683481	0.00510252	0.00327587
1039	0.861164	0.829283	0.283441	0.221063	0.205268	0.37887	0.489512	0.279235	0.441505	0.280366	0.543646	0.480301	0.170018	0.4331	0.277304	0.200844
1040	0.903666	0.912741	0.190704	0.124599	0.14677	0.254546	0.316128	0.15263	0.436748	0.291193	0.307976	0.264932	0.334873	0.640303	0.0817243	0.00679641
1041	0.837221	0.795026	0.255815	0.280586	0.121148	0.19459	0.443871	0.185609	0.427809	0.222354	0.535417	0.544582	0.174342	0.495599	0.175446	0.117477
1042	0.869662	0.845031	0.227462	0.245529	0.1268	0.210225	0.394382	0.176337	0.416925	0.224616	0.488879	0.442742	0.232815	0.529958	0.242345	0.164232
1043	0.890866	0.884463	0.133177	0.114922	0.134264	0.218979	0.222732	0.154668	0.361349	0.300727	0.345066	0.289985	0.342239	0.645031	0.0470937	0.0237586
1044	0.843106	0.827923	0.283604	0.273465	0.156173	0.263942	0.473522	0.363174	0.468248	0.376407	0.434353	0.353188	0.206228	0.447906	0.128163	0.187794
1045	0.813302	0.792874	0.160638	0.144329	0.193429	0.322811	0.285822	0.192691	0.297484	0.258928	0.59439	0.466046	0.14818	0.390931	0.213593	0.0994522
1046	0.878787	0.878075	0.295709	0.222522	0.148173	0.258993	0.508427	0.32002	0.521084	0.367897	0.364976	0.335515	0.218976	0.413759	0.210313	0.243517
1047	0.870332	0.873051	0.248348	0.216386	0.174114	0.303039	0.399993	0.28564	0.387876	0.295448	0.496275	0.44732	0.198531	0.393048	0.158087	0.185089
1048	0.844764	0.817767	0.262342	0.188308	0.131054	0.227676	0.469437	0.278922	0.438478	0.276811	0.533687	0.539469	0.144882	0.34818	0.258975	0.232417
1049	0.817543	0.797414	0.160517	0.10566	0.156205	0.273707	0.331567	0.135159	0.335111	0.223808	0.619704	0.48955	0.118092	0.350589	0.198704	0.0662881
1050	0.87684	0.853328	0.253962	0.217575	0.142877	0.230224	0.419778	0.141488	0.423629	0.199838	0.460089	0.452026	0.194071	0.558009	0.240542	0.0799273
1051	0.81628	0.788687	0.303982	0.244927	0.13726	0.238722	0.443811	0.178567	0.41606	0.208295	0.466661	0.506857	0.140265	0.367814	0.317426	0.175317
1052	0.853604	0.891038	0.271262	0.101757	0.163182	0.294654	0.493984	0.149624	0.496504	0.247509	0.447581	0.414695	0.180022	0.551825	0.192888	0.0412993
1053	0.837612	0.823724	0.18041	0.0684906	0.21905	0.395994	0.330771	0.0987804	0.35097	0.159871	0.549048	0.576154	0.177282	0.415675	0.0526072	0.00726132
1054	0.869583	0.880591	0.282277	0.130116	0.162684	0.279996	0.553622	0.19243	0.548764	0.241045	0.469783	0.519672	0.17988	0.431564	0.16047	0.0847825
1055	0.864656	0.866081	0.213933	0.154754	0.19582	0.336387	0.357283	0.202419	0.336193	0.226071	0.560419	0.490417	0.197595	0.435227	0.0752047	0.0936527
1056	0.89534	0.889717	0.344776	0.254641	0.161154	0.27437	0.628357	0.326633	0.655302	0.393859	0.22253	0.216277	0.283797	0.444817	0.0877593	0.0470412
1057	0.880043	0.895467	0.403912	0.2178	0.161013	0.297123	0.795312	0.343815	0.739926	0.402963	0.391477	0.33329	0.159358	0.457598	0.157166	0.0853896
1058	0.865012	0.836341	0.235833	0.199365	0.211021	0.337816	0.396257	0.260942	0.375261	0.276003	0.539957	0.452907	0.147763	0.388609	0.125822	0.123326
1059	0.877969	0.87837	0.334952	0.156247	0.153556	0.275422	0.695063	0.24954	0.723564	0.355454	0.325151	0.349599	0.204768	0.509202	0.235389	0.0854679
1060	0.876913	0.905535	0.300359	0.218281	0.192003	0.33413	0.537014	0.305143	0.531824	0.378885	0.394511	0.272509	0.216426	0.451253	0.0609857	0.107033
1061	0.89726	0.888955	0.244266	0.227913	0.133949	0.23046	0.409933	0.307269	0.458084	0.348074	0.345716	0.317636	0.282442	0.418821	0.0950963	0.151005
1062	0.854691	0.812243	0.167102	0.0957854	0.1635	0.276001	0.326664	0.152224	0.296475	0.163264	0.707193	0.655661	0.127158	0.456741	0.218927	0.102499
1063	0.880678	0.830546	0.268451	0.157826	0.177504	0.296496	0.473589	0.213885	0.465076	0.255642	0.460561	0.460496	0.169643	0.468705	0.134529	0.111377
1064	0.884864	0.78552	0.330152	0.352609	0.227612	0.320116	0.612173	0.472951	0.565415	0.44934	0.464465	0.3176	0.177716	0.298326	0.252964	0.340993
1065	0.885143	0.818577	0.290134	0.333052	0.177665	0.262739	0.609413	0.479211	0.569596	0.48279	0.50196	0.328655	0.17914	0.290989	0.171521	0.240803
1066	0.883531	0.797993	0.296211	0.264684	0.186512	0.282312	0.509439	0.325979	0.477258	0.308376	0.465775	0.431353	0.18241	0.366002	0.163494	0.235185
1067	0.888862	0.843354	0.338244	0.30007	0.200912	0.314115	0.658417	0.427996	0.656095	0.444923	0.349285	0.303483	0.222747	0.409817	0.355771	0.306466
1068	0.878675	0.818711	0.297004	0.252218	0.201014	0.312173	0.558376	0.359844	0.551719	0.375653	0.436935	0.385467	0.184367	0.39009	0.286395	0.331853
1069	0.911934	0.87069	0.296906	0.260541	0.234221	0.351533	0.48036	0.330693	0.549845	0.409103	0.238057	0.142156	0.290728	0.493894	0.142658	0.121904
1070	0.899194	0.814561	0.259619	0.278915	0.171999	0.249819	0.403958	0.316922	0.441001	0.347051	0.390383	0.297882	0.263127	0.406112	0.158993	0.339664
1071	0.881949	0.783717	0.281324	0.278215	0.138827	0.202077	0.491618	0.335157	0.457796	0.329976	0.506492	0.382819	0.16084	0.362184	0.241234	0.309423
1072	0.898023	0.799113	0.274222	0.229066	0.176052	0.247776	0.550898	0.280156	0.569379	0.329222	0.400671	0.366044	0.245999	0.506098	0.16828	0.0885658
1073	0.888822	0.815676	0.272979	0.265423	0.200697	0.311342	0.475643	0.355976	0.473293	0.367304	0.447918	0.35641	0.211284	0.371473	0.328118	0.420054
1074	0.843724	0.810657	0.137259	0.110993	0.131098	0.204571	0.207322	0.115516	0.230808	0.179855	0.565633	0.459514	0.236238	0.55796	0.0303574	0.0160644
1075	0.868259	0.849531	0.161385	0.166183	0.17547	0.274546	0.327118	0.189992	0.362863	0.25338	0.53713	0.453932	0.230015	0.572284	0.111096	0.076569
1076	0.886771	0.898738	0.28247	0.224188	0.172932	0.291707	0.502563	0.156226	0.490521	0.268947	0.449646	0.197466	0.212415	0.600928	0.0958947	0.0302323
1077	0.913603	0.923054	0.208055	0.151949	0.231806	0.384116	0.352922	0.16933	0.452462	0.320334	0.298825	0.146409	0.358487	0.658903	0.0545575	0.0347476
1078	0.886725	0.845175	0.357788	0.268927	0.143892	0.233961	0.673061	0.397641	0.680026	0.440614	0.319729	0.276294	0.207819	0.400164	0.274197	0.179982
1079	0.902402	0.882952	0.230654	0.203816	0.139455	0.225283	0.388526	0.246511	0.464499	0.328414	0.289635	0.253806	0.295176	0.50134	0.0843743	0.0466834
1080	0.88511	0.863578	0.372393	0.287083	0.123952	0.206588	0.605804	0.352269	0.595978	0.405333	0.294454	0.152769	0.195564	0.430994	0.11405	0.0663664
1081	0.887851	0.861453	0.273408	0.219762	0.185637	0.29872	0.435478	0.216642	0.448281	0.278158	0.368148	0.278044	0.227034	0.481987	0.253432	0.14033
1082	0.862799	0.828515	0.205103	0.25189	0.174891	0.275565	0.40939	0.384021	0.387876	0.382494	0.602406	0.436319	0.163938	0.350301	0.119193	0.197875
1083	0.868422	0.823274	0.170083	0.187617	0.210645	0.333749	0.287585	0.25866	0.263101	0.246485	0.647835	0.56334	0.19089	0.400314	0.122838	0.227057
1084	0.886871	0.819244	0.25166	0.191665	0.20923	0.329998	0.481975	0.274545	0.505226	0.302505	0.429385	0.459271	0.230918	0.430408	0.218483	0.187321
1085	0.84643	0.726807	0.362452	0.419605	0.397457	0.45246	0.597588	0.566647	0.547786	0.491839	0.963997	0.40372	0.0980166	0.199059	0.0267588	0.0319083
1086	0.843484	0.826906	0.102254	0.136283	0.235929	0.316415	0.238758	0.124144	0.365876	0.248586	0.972861	0.371805	0.0848879	0.508317	0.210313	0.243517
1087	0.802843	0.677445	0.00637579	0.00427893	0.0990419	0.155188	0.105858	0.00629466	0.103858	0.00522489	0.987858	0.881612	0.0807446	0.238997	0.158087	0.185089
1088	0.833315	0.700237	0.103758	0.107692	0.478994	0.644097	0.105876	0.0886175	0.237859	0.175168	0.983718	0.484009	0.129975	0.679604	0.258975	0.232417
1089	0.79257	0.588655	0.197578	0.205568	0.166847	0.266302	0.123759	0.0382891	0.103859	0.070509	0.992702	0.635218	0.106428	0.270579	0.140596	0.110875
1090	0.731897	0.51336	0.00624525	0.00731427	0.163572	0.256873	0.108759	0.00425628	0.0175888	0.00770267	0.998458	0.883804	0.0956091	0.0623255	0.313462	0.205408
1091	0.731499	0.505427	0.230654	0.203816	0.241706	0.355461	0.469906	0.120635	0.339004	0.173068	1	0.911931	0.114957	0.0230401	0.159607	0.0930024
1092	0.727226	0.651467	0.0425758	0.0598511	0.340866	0.449582	0.174779	0.0862722	0.200089	0.175492	0.980724	0.53905	0.0779072	0.610548	0.0958947	0.0302323
1093	0.725665	0.529149	0.00587857	0.00367973	0.407852	0.564709	0.137079	0.0043721	0.0138736	0.00845677	0.970152	0.864281	0.176482	0.402383	0.0545575	0.0347476
1094	0.742721	0.720832	0.0266175	0.257408	0.232502	0.275684	0.0610588	0.13927	0.0539177	0.27234	0.927114	0.260495	0.104305	0.544492	0.00901485	0.00663504
1095	0.731136	0.590897	0.0872558	0.0716819	0.139455	0.225283	0.237859	0.0502299	0.168758	0.104875	0.997658	0.688472	0.106543	0.318932	0.215178	0.168579
1096	0.838476	0.859409	0.0573199	0.140976	0.206246	0.297053	0.102601	0.194393	0.0896706	0.387665	0.915168	0.0442218	0.0990041	0.679458	0.0110771	0.0107474
1097	0.854779	0.863819	0.0710165	0.147009	0.284102	0.407272	0.117735	0.169939	0.104303	0.332777	0.898822	0.00941899	0.0972551	0.705094	0.00571382	0.00357858
1098	0.732152	0.682758	0.0827558	0.0785967	0.44786	0.622136	0.103246	0.107976	0.238758	0.212981	0.989993	0.422953	0.107347	0.507506	0.060401	0.0474199
1099	0.771893	0.544616	0.205148	0.168919	0.407852	0.564709	0.435478	0.216642	0.230808	0.179855	0.99379	0.904927	0.173334	0.319528	0.16278	0.187005
1100	0.727452	0.741572	0.107859	0.0983454	0.575925	0.76279	0.102786	0.120392	0.372589	0.235712	0.985648	0.30635	0.150371	0.70897	0.136316	0.173649
1101	0.847953	0.756742	0.305786	0.290215	0.217451	0.239198	0.167858	0.186697	0.208576	0.161056	0.963645	0.230009	0.141328	0.588513	0.0375758	0.0243546
1102	0.822514	0.726314	0.165786	0.145694	0.0175042	0.0242501	0.205788	0.23512	0.238576	0.215082	0.980289	0.669125	0.080895	0.230345	0.000757858	0.000512846
1103	0.897475	0.804651	0.266397	0.371246	0.154698	0.207728	0.455865	0.400953	0.488719	0.412173	0.35254	0.263018	0.272771	0.363033	0.057013	0.121008
1104	0.82022	0.791223	0.206332	0.0995832	0.168535	0.29649	0.31275	0.110229	0.339004	0.173068	0.480839	0.502088	0.198874	0.506132	0.186998	0.059423
1105	0.934793	0.812088	0.181132	0.133434	0.153799	0.219097	0.211608	0.118956	0.294457	0.18955	0.441512	0.374831	0.29757	0.583747	0.0551703	0.0207806
1106	0.961707	0.92107	0.205148	0.168919	0.0990419	0.155188	0.408096	0.250802	0.608232	0.434581	0.143664	0.070851	0.392317	0.645253	0.0347116	0.0125527
1107	0.894185	0.664683	0.290786	0.242298	0.16656	0.181292	0.524119	0.25613	0.502775	0.304336	0.455781	0.268525	0.150529	0.445857	0.151925	0.115154
1108	0.865876	0.55775	0.139888	0.13566	0.152493	0.158419	0.249183	0.128586	0.247027	0.158578	0.658431	0.542864	0.155097	0.433449	0.0706738	0.0503739
1109	0.826618	0.658676	0.206791	0.260696	0.152809	0.17903	0.384746	0.228565	0.365602	0.237167	0.649436	0.419738	0.105817	0.404552	0.200928	0.168688
1110	0.949792	0.857728	0.324611	0.249521	0.0908553	0.125605	0.624592	0.242585	0.678584	0.371829	0.246682	0.0554976	0.216761	0.571942	0.0510665	0.0141009
1111	0.887715	0.595729	0.35315	0.186812	0.144177	0.145311	0.469906	0.120635	0.477402	0.178562	0.39317	0.373028	0.179496	0.509446	0.190284	0.0540613
1112	0.885545	0.589899	0.315458	0.201451	0.176225	0.165966	0.481744	0.157951	0.477907	0.188688	0.439056	0.385952	0.203793	0.504904	0.189869	0.131014
1113	0.902778	0.670264	0.291998	0.225551	0.106041	0.125951	0.530221	0.25906	0.497657	0.271856	0.501334	0.409841	0.135454	0.407064	0.333128	0.274623
1114	0.94949	0.892733	0.373102	0.317282	0.1496	0.227439	0.732713	0.272657	0.799467	0.407164	0.174497	0.172718	0.207045	0.503567	0.210252	0.0338734
1115	0.932588	0.860698	0.411549	0.22705	0.166847	0.266302	0.754753	0.296724	0.730484	0.379585	0.26632	0.200549	0.183365	0.470009	0.268298	0.0942854
1116	0.844952	0.808598	0.107184	0.202867	0.163572	0.256873	0.177112	0.263166	0.261948	0.282898	0.49098	0.459169	0.251328	0.466497	0.00958785	0.0604008
1117	0.90509	0.821774	0.163902	0.244831	0.241706	0.355461	0.349232	0.373956	0.402725	0.383194	0.488987	0.423474	0.26858	0.455546	0.0771241	0.175497
1118	0.954209	0.910614	0.155616	0.15986	0.20897	0.307436	0.269586	0.185568	0.508181	0.366011	0.0900539	0.0534016	0.631376	0.814006	0.0254684	0.00660629
1119	0.943034	0.956526	0.157263	0.14665	0.154148	0.254017	0.235314	0.157662	0.443091	0.309938	0.0760848	0.0945212	0.635114	0.7924	0.033514	0.0278579
1120	0.91102	0.909651	0.251455	0.172047	0.0839449	0.136335	0.541642	0.199136	0.652202	0.408995	0.200742	0.0490581	0.239632	0.616144	0.0374897	0.0364254
1121	0.940834	0.855072	0.198203	0.204765	0.205421	0.287773	0.286253	0.304506	0.604556	0.486076	0.0680145	0.0455694	0.342363	0.523276	0.0175759	0.0218591
1122	0.867206	0.836871	0.431091	0.218752	0.141444	0.214583	0.849057	0.215072	0.841851	0.41282	0.235129	0.0549987	0.174943	0.621402	0.265881	0.00907146
1123	0.911655	0.851235	0.295817	0.237614	0.190278	0.278398	0.574873	0.326187	0.707417	0.459197	0.124791	0.0750636	0.229906	0.522696	0.0682786	0.029245
1124	0.845537	0.828041	0.410108	0.21059	0.227349	0.356493	0.514774	0.170825	0.521228	0.33547	0.30652	0.0521746	0.212335	0.610828	0.0977699	0.0857576
1125	0.833877	0.748351	0.159403	0.323687	0.0833903	0.120905	0.0833364	0.360238	0.177539	0.373337	0.543731	0.236749	0.225926	0.352671	0.0678579	0.0736853
1126	0.879404	0.781833	0.422308	0.534519	0.164038	0.20614	0.703501	0.171137	0.761479	0.303797	0.209244	0.302833	0.230165	0.599461	0.382271	0.0746678
1127	0.842724	0.733039	0.435708	0.466355	0.172154	0.221805	0.548197	0.27228	0.598501	0.348505	0.397238	0.380805	0.186881	0.458979	0.542122	0.378685
1128	0.82382	0.715107	0.92888	0.853758	0.228564	0.335855	0.19526	0.0793405	0.348951	0.217237	0.719858	0.654786	0.573946	0.85529	0.245727	0.0387958
1129	0.870888	0.767433	0.607827	0.58683	0.299346	0.428815	0.567	0.21242	0.678656	0.349636	0.370196	0.332397	0.381449	0.698332	0.672132	0.237531
1130	0.872984	0.757931	0.684112	0.682136	0.221354	0.311326	0.408654	0.177762	0.603835	0.332992	0.477878	0.410199	0.545988	0.801611	0.0566816	0.0179512
1131	0.836373	0.717526	0.706308	0.750707	0.317338	0.437266	0.450344	0.120473	0.565271	0.268678	0.5032	0.494487	0.470772	0.788596	0.313568	0.067341
1132	0.866574	0.803819	1	0.881555	0.317242	0.505677	0.140191	0.194775	0.416853	0.382548	0.853034	0.699838	0.664775	0.847936	0.0472528	0.163336
1133	0.960616	0.942638	0.167549	0.152982	0.201752	0.316037	0.347282	0.248439	0.65177	0.49421	0.0452708	0.0141121	0.388214	0.60561	0.0174449	0.0123858
1134	0.898075	0.862312	0.625322	0.45641	0.265893	0.427511	0.329544	0.172342	0.443451	0.329276	0.426759	0.286713	0.410142	0.664946	0.148297	0.0608561
1135	0.874505	0.809126	0.945537	0.854102	0.354321	0.539892	0.0871312	0.107258	0.33749	0.317318	0.849348	0.716508	0.688724	0.883933	0.060401	0.0474199
1136	0.896665	0.875952	0.485918	0.41366	0.349978	0.596094	0.53563	0.273537	0.613926	0.407218	0.397757	0.258855	0.296692	0.555912	0.252285	0.134291
1137	0.868883	0.807188	0.942028	0.882734	0.286033	0.410669	0.100547	0.0982477	0.369999	0.320065	0.813012	0.763409	0.65953	0.889323	0.215178	0.168579
1138	0.89184	0.804038	0.278817	0.327937	0.203191	0.327516	0.40003	0.440742	0.402292	0.452033	0.476665	0.320191	0.216359	0.322523	0.192466	0.38805
1139	0.926583	0.863186	0.480011	0.253617	0.188461	0.405854	0.267398	0.265922	0.366035	0.354969	0.278441	0.234716	0.429805	0.545168	0.0579012	0.116854
1140	0.929341	0.82238	0.193302	0.206572	0.412598	0.475498	0.334871	0.155855	0.566208	0.302343	0.062077	0.0964414	0.588121	0.791304	0.0158541	0.0132876
1141	0.85233	0.746099	0.711535	0.634311	0.195886	0.268998	0.500532	0.153556	0.591004	0.297334	0.448773	0.370386	0.468871	0.765794	0.259819	0.0329627
1142	0.926871	0.832641	0.331456	0.289827	0.392257	0.526203	0.269318	0.1925	0.589202	0.4	0.181519	0.135594	0.671768	0.772831	0.215178	0.168579
1143	0.84646	0.710726	0.652674	0.760826	0.240374	0.293927	0.623654	0.191504	0.692424	0.301751	0.398008	0.449257	0.382335	0.710482	0.641867	0.321535
1144	0.879327	0.763473	0.598315	0.524273	0.191306	0.266371	0.465501	0.22373	0.608448	0.359871	0.365834	0.280725	0.487268	0.704419	0.396873	0.19905
1145	0.882142	0.763266	0.716665	0.629628	0.432972	0.616195	0.168094	0.1612	0.425791	0.347697	0.539297	0.412233	0.741709	0.879569	0.00494344	0.0163104
1146	0.912866	0.811987	0.35889	0.30997	0.19701	0.256546	0.39183	0.18031	0.616738	0.384218	0.179986	0.154432	0.536396	0.787752	0.0747687	0.0327859
1147	0.924773	0.809725	0.241111	0.222133	0.173607	0.229591	0.480918	0.304223	0.656167	0.457097	0.165512	0.0604259	0.285565	0.53671	0.0669058	0.0794656
1148	0.895379	0.743823	0.152865	0.215606	0.193493	0.233769	0.296053	0.206959	0.38283	0.297226	0.466433	0.274678	0.200227	0.500699	0.115213	0.142701
1149	0.844516	0.669873	0.218135	0.244179	0.192061	0.238891	0.405677	0.312046	0.420457	0.333908	0.52994	0.377079	0.178213	0.375391	0.284812	0.315101
1150	0.874372	0.708945	0.35098	0.394061	0.177423	0.220206	0.61064	0.346235	0.600807	0.380178	0.337547	0.228048	0.132302	0.363077	0.192784	0.191365
1151	0.887483	0.735183	0.360014	0.371039	0.184296	0.229541	0.714439	0.459626	0.71304	0.494748	0.328623	0.152227	0.131338	0.294751	0.16278	0.187005
1152	0.898344	0.743907	0.332184	0.32312	0.180644	0.23459	0.436006	0.27942	0.498378	0.333908	0.257553	0.171268	0.222267	0.436138	0.136316	0.173649
1153	0.882591	0.667787	0.321992	0.376778	0.148239	0.175525	0.412322	0.299631	0.378865	0.27191	0.462179	0.261094	0.0949375	0.239878	0.239019	0.304897
1154	0.891137	0.759306	0.388216	0.240916	0.149082	0.199563	0.60785	0.160633	0.598501	0.243361	0.29559	0.147845	0.125622	0.48263	0.164705	0.0258995
1155	0.876021	0.724226	0.39532	0.285419	0.163809	0.215023	0.42762	0.105492	0.412456	0.143711	0.296466	0.185509	0.139116	0.481146	0.244755	0.068667
1156	0.934911	0.876977	0.145136	0.298124	0.103597	0.150331	0.227776	0.122355	0.465653	0.217021	0.0319868	0.0676057	0.438716	0.528853	0.215178	0.168579
1157	0.897658	0.861236	0.154941	0.128872	0.260978	0.388898	0.292801	0.178439	0.3984	0.356154	0.38599	0.141156	0.24035	0.575623	0.036516	0.0237579
1158	0.933363	0.877978	0.154054	0.158116	0.194043	0.283925	0.279266	0.205546	0.554963	0.380232	0.0436277	0.0644463	0.611787	0.786863	0.0279298	0.0404477
1159	0.928244	0.854314	0.123057	0.151151	0.26207	0.362585	0.23294	0.186385	0.487998	0.353622	0.156061	0.108695	0.409467	0.598335	0.00872759	0.00553746
1160	0.731336	0.479075	0.00269255	0.0199528	0.349978	0.596094	0.0178588	0.00359612	0.0126786	0.00339348	0.999646	0.975209	0.123919	0.263397	0.215178	0.168579
1161	0.799996	0.622391	0.163216	0.191848	0.143812	0.197518	0.312348	0.222392	0.308657	0.240237	0.680778	0.544559	0.174723	0.176745	0.235136	0.321618
1162	0.796363	0.582643	0.128559	0.163608	0.186185	0.229629	0.227315	0.189894	0.222158	0.186534	0.738549	0.641078	0.126002	0.160036	0.266881	0.376638
1163	0.904817	0.777629	0.279735	0.317389	0.177374	0.231979	0.505837	0.375253	0.600303	0.438567	0.23723	0.117474	0.237765	0.408523	0.116985	0.178146
1164	0.778207	0.608896	0.103089	0.25851	0.195694	0.184231	0.236504	0.312926	0.22706	0.289416	0.803249	0.435517	0.150915	0.346959	0.171643	0.306995
1165	0.825029	0.659241	0.161313	0.298535	0.165017	0.190736	0.300986	0.353746	0.285519	0.341018	0.698459	0.371359	0.126113	0.364325	0.182555	0.337512
1166	0.895954	0.745972	0.477752	0.525125	0.378502	0.428393	0.43355	0.260033	0.620198	0.379585	0.287293	0.282032	0.432952	0.643736	0.17135	0.220147
1167	0.844717	0.853472	0.358324	0.309798	0.146513	0.255777	0.587894	0.430666	0.617819	0.477673	0.286687	0.177235	0.198452	0.362163	0.212581	0.19816
1168	0.88994	0.927932	0.207921	0.152998	0.167191	0.296009	0.351486	0.173315	0.458012	0.31457	0.266312	0.200995	0.409054	0.734293	0.0904166	0.0627586
1169	0.874858	0.910508	0.289767	0.215623	0.116496	0.205072	0.51307	0.3075	0.586607	0.437867	0.246113	0.120375	0.294572	0.591345	0.106443	0.104573
1170	0.873133	0.879014	0.0746724	0.0179424	0.106973	0.194805	0.184493	0.0350926	0.296908	0.0685699	0.502434	0.753466	0.316006	0.739969	0.215178	0.168579
1171	0.868458	0.877698	0.339772	0.231097	0.161167	0.280576	0.514655	0.231611	0.564117	0.322058	0.184721	0.145833	0.271473	0.526747	0.199076	0.0686543
1172	0.848322	0.894824	0.313077	0.255593	0.153181	0.28006	0.578556	0.352727	0.576948	0.427471	0.402755	0.255822	0.189689	0.466241	0.140596	0.110875
1173	0.858854	0.885812	0.341744	0.251501	0.144829	0.260907	0.594233	0.346849	0.593743	0.394398	0.335776	0.313908	0.208784	0.458653	0.313462	0.205408
1174	0.837304	0.867296	0.33959	0.259173	0.149937	0.2645	0.56232	0.355182	0.62063	0.45338	0.233962	0.14534	0.238826	0.445971	0.159607	0.0930024
1175	0.844285	0.843404	0.28958	0.23877	0.163416	0.288481	0.434674	0.299341	0.433936	0.31457	0.397952	0.348351	0.221875	0.420798	0.285271	0.287042
1176	0.907968	0.962578	0.202826	0.156785	0.154327	0.27626	0.336449	0.210283	0.542709	0.408834	0.0703718	0.0316863	0.530749	0.810322	0.132872	0.0172898
1177	0.86587	0.858387	0.404276	0.261454	0.126985	0.223419	0.712512	0.356578	0.727672	0.448263	0.216203	0.164996	0.180082	0.427147	0.323023	0.155541
1178	0.860046	0.813873	0.311258	0.128565	0.18492	0.316827	0.530169	0.132483	0.520868	0.179154	0.399787	0.51864	0.173085	0.521364	0.177218	0.075791
1179	0.819242	0.768897	0.246547	0.25615	0.157121	0.262561	0.357603	0.22007	0.367765	0.233719	0.436983	0.425437	0.182815	0.405308	0.282682	0.227521
1180	0.86598	0.800824	0.316769	0.261484	0.151052	0.250647	0.422999	0.274649	0.428963	0.279828	0.331255	0.337489	0.184262	0.359641	0.213561	0.242755
1182	0.869344	0.880549	0.308656	0.203179	0.132691	0.231771	0.551977	0.257021	0.570461	0.366227	0.34051	0.23207	0.214	0.538085	0.118411	0.0582663
1183	0.838088	0.831415	0.27635	0.315084	0.16212	0.260932	0.421615	0.372891	0.404094	0.383302	0.476686	0.293361	0.16801	0.335892	0.225703	0.294875
1184	0.838333	0.82201	0.292089	0.237263	0.164365	0.276099	0.404963	0.255464	0.399553	0.291193	0.430448	0.305978	0.163964	0.381459	0.195169	0.122615
1185	0.875103	0.714397	0.777002	1	1	1	0.114275	0.0528589	0.318244	0.154269	0.659374	0.625979	0.686492	0.895969	0.192784	0.191365
1186	0.87061	0.849989	0.313354	0.221084	0.154095	0.241813	0.581778	0.200474	0.605349	0.339456	0.346808	0.155291	0.183317	0.550003	0.16278	0.187005
1187	0.931353	0.881248	0.145136	0.152547	0.186705	0.275604	0.27283	0.189378	0.571181	0.379585	0.0319868	0.0817076	0.753395	0.816242	0.136316	0.173649
1188	0.930463	0.888294	0.164533	0.149522	0.173604	0.261189	0.317192	0.211111	0.621423	0.429033	0.0435155	0.0410154	0.45791	0.795314	0.00573592	0.00328579
1189	0.835554	0.778741	0.307079	0.373955	0.272013	0.386314	0.581547	0.511101	0.57839	0.478427	0.417729	0.386956	0.182242	0.290237	0.17264	0.298507
1190	0.832646	0.77224	0.271853	0.395885	0.172256	0.247917	0.508784	0.488719	0.482952	0.470186	0.543104	0.318657	0.123932	0.288642	0.308866	0.46741
1191	0.860397	0.810515	0.396006	0.371821	0.160994	0.245872	0.587351	0.416131	0.549773	0.425263	0.352883	0.176378	0.140031	0.332288	0.251066	0.220548
1192	0.921152	0.877072	0.132112	0.172509	0.215066	0.310702	0.27446	0.219114	0.560441	0.408995	0.145963	0.128547	0.373259	0.700364	0.00577127	0.0234583
1193	0.880714	0.872355	0.258173	0.140729	0.179024	0.294067	0.495911	0.176789	0.545232	0.364719	0.38348	0.147142	0.223752	0.694115	0.0676997	0.0327859
1194	0.898215	0.88954	0.353704	0.14149	0.182587	0.307214	0.671513	0.181132	0.740791	0.375222	0.160962	0.0413978	0.30646	0.752018	0.0129449	0.00578576
1195	0.929588	0.88089	0.163921	0.204266	0.165452	0.237128	0.283694	0.172017	0.574569	0.338648	0.0480596	0.0918178	0.491582	0.796676	0.00916804	0.00278576
1196	0.912515	0.854178	0.208533	0.142189	0.141761	0.216229	0.386607	0.203329	0.597996	0.327552	0.134808	0.282249	0.363334	0.585922	0.0973736	0.0403567
1197	0.875379	0.816185	0.353386	0.342035	0.14637	0.215121	0.647851	0.353885	0.685576	0.418583	0.270061	0.194566	0.180544	0.42391	0.391751	0.278015
1198	0.796009	0.694094	0.175135	0.198099	0.229627	0.328099	0.342245	0.194689	0.343617	0.247347	0.658754	0.452457	0.130101	0.309657	0.393743	0.349553
1199	0.86982	0.820754	0.13709	0.141851	0.219597	0.327303	0.295562	0.165451	0.455129	0.338863	0.381881	0.234481	0.282621	0.597441	0.0704351	0.0378579
1200	0.871706	0.714814	0.680292	0.75982	0.458643	0.522868	0.248618	0.111619	0.502991	0.287261	0.443087	0.534167	0.590552	0.898878	0.0661987	0.0102681
1201	0.853652	0.735529	0.823711	0.644597	0.362928	0.53621	0.0850776	0.140266	0.298566	0.288392	0.821456	0.45386	0.562529	0.858095	0.0685758	0.0201943
1202	0.937398	0.841398	0.141656	0.155238	0.196406	0.260215	0.255657	0.169255	0.534636	0.336009	0.0576161	0.038725	0.453498	0.648131	0.215178	0.168579
1203	0.896519	0.862785	0.288125	0.201428	0.190389	0.290514	0.515495	0.176737	0.616593	0.347751	0.202915	0.0781883	0.410553	0.718501	0.0871052	0.0327858
1204	0.928184	0.881305	0.166245	0.15366	0.182961	0.269995	0.312437	0.181538	0.593383	0.363372	0.045474	0.104249	0.664586	0.806834	0.0180916	0.0156759
1205	0.87946	0.797663	0.030236	0.0574251	0.0495229	0.068921	0.0453439	0.0550537	0.0925539	0.107568	0.66361	0.524138	0.129427	0.394434	0.0666436	0.0355786
1206	0.896122	0.842415	0.281988	0.124885	0.214521	0.330035	0.502162	0.15241	0.492756	0.301535	0.421046	0.160663	0.179282	0.595392	0.177218	0.075791
1207	0.869252	0.76628	0.0464601	0.0292892	0.16699	0.244315	0.137669	0.0440858	0.145174	0.0884999	0.782417	0.744282	0.136164	0.544633	0.282682	0.227521
1208	0.903277	0.852385	0.346582	0.142461	0.273657	0.437683	0.665947	0.21099	0.74836	0.420576	0.152793	0.0359439	0.335179	0.629928	0.213561	0.242755
1209	0.93507	0.869416	0.145869	0.15916	0.253131	0.362833	0.284839	0.196773	0.593022	0.393536	0.0324184	0.0560048	0.729206	0.809909	0.215178	0.168579
1210	0.874462	0.766896	0.772917	0.688038	0.434274	0.573528	0.414048	0.11844	0.543574	0.285645	0.515394	0.433511	0.603001	0.850158	0.110722	0.103076
1212	0.868498	0.784104	0.577493	0.498998	0.21271	0.309783	0.699208	0.26635	0.750306	0.381093	0.344282	0.286279	0.330128	0.625923	0.570223	0.192736
1213	0.883716	0.719365	0.380871	0.401305	0.153502	0.190358	0.533896	0.277475	0.486196	0.253703	0.392584	0.21443	0.103332	0.314228	0.222917	0.207789
1214	0.938901	0.847755	0.154657	0.15744	0.215585	0.293916	0.303173	0.210237	0.612629	0.41282	0.0381856	0.0347599	0.694331	0.820063	0.0409277	0.0107746
1215	0.921564	0.811183	0.259692	0.23004	0.163085	0.216953	0.460687	0.279525	0.600014	0.402855	0.162421	0.0669534	0.266551	0.512395	0.115196	0.0961946
1216	0.945707	0.829215	0.152065	0.148074	0.196901	0.25797	0.271015	0.188348	0.553089	0.37366	0.0393603	0.0100713	0.448027	0.696259	0.0393928	0.0242588
1217	0.903111	0.689599	0.106034	0.268262	0.201314	0.229375	0.193184	0.315341	0.259569	0.339779	0.555304	0.310778	0.178742	0.315846	0.0476211	0.28859
1218	0.916777	0.777478	0.253572	0.270631	0.168029	0.214756	0.493344	0.321503	0.636993	0.44056	0.195281	0.0927278	0.250778	0.463892	0.0577584	0.0966882
1219	0.94939	0.811447	0.172981	0.147009	0.172243	0.216924	0.288612	0.158449	0.528004	0.321465	0.0499039	0.00941899	0.443267	0.656926	0.00532053	0.00375858
1220	0.787621	0.516562	0.000607397	0.08998	0.19871	0.205255	0.0014063	0.0430029	0.00180206	0.0528952	0.98402	0.827172	0.0724079	0.417545	0.0632786	0.085035
1221	0.837308	0.662491	0.883925	0.917938	0.416787	0.435817	0.27853	0.0729938	0.357529	0.208134	0.762934	1	0.624316	0.869156	0.15725	0.00790198
1222	0.876211	0.711273	0.769142	0.754531	0.3746	0.357151	0.255515	0.0790915	0.301161	0.190843	0.606416	0.707079	0.510785	0.79483	0.221247	0.0251598
1223	0.805219	0.719681	0.773509	0.678746	0.351087	0.507415	0.335876	0.093256	0.387299	0.215513	0.79221	0.623545	0.452324	0.698835	0.0585302	0.00783328
1224	0.887291	0.823012	0.871818	0.821307	0.365186	0.550029	0.239592	0.12433	0.484827	0.349205	0.685373	0.637806	0.617104	0.841548	0.129733	0.103758
1225	0.841434	0.776253	0.972801	0.787338	0.212079	0.376595	0.0718702	0.114173	0.284582	0.308322	0.898592	0.617441	0.645346	0.806868	0.0393928	0.0242588
1226	0.873387	0.803008	0.640644	0.639568	0.213831	0.351161	0.275278	0.335308	0.375694	0.398169	0.717996	0.505691	0.38222	0.5057	0.272017	0.625856
1227	0.828772	0.788996	0.894943	0.709186	0.299016	0.470649	0.131389	0.103905	0.280473	0.242284	0.833846	0.568992	0.528946	0.757426	0.0719818	0.016328
1228	0.836858	0.788457	0.972279	0.810177	0.239067	0.391291	0.123137	0.1139	0.33958	0.293725	0.890252	0.682668	0.619802	0.814763	0.0317877	0.0223783
1229	0.878175	0.923567	0.207754	0.10347	0.147972	0.267868	0.406094	0.157424	0.510488	0.319364	0.340293	0.309999	0.288695	0.655322	0.0372481	0.0125495
1230	0.93129	0.853965	0.238541	0.174306	0.261584	0.447424	0.315421	0.207359	0.639155	0.434689	0.0996704	0.110069	0.395452	0.603115	0.0221085	0.0183858
1231	0.760217	0.679437	0.707594	0.494904	0.131892	0.237401	0.0391384	0.157199	0.152959	0.230487	0.989017	0.477226	0.351847	0.538744	0.0378579	0.0212264
1232	0.90956	0.859918	0.276855	0.147625	0.377153	0.620662	0.247226	0.207828	0.507388	0.422569	0.180911	0.0377741	0.503785	0.711808	0.115196	0.0961946
1233	0.88687	0.804958	0.344495	0.309413	0.391812	0.541533	0.337193	0.192743	0.536654	0.377377	0.284434	0.183077	0.49107	0.734924	0.10635	0.0419208
1234	0.82507	0.711563	0.875331	0.739931	0.50064	0.896667	0.100889	0.0988789	0.238521	0.22871	0.869984	0.505558	0.600751	0.814566	0.0475786	0.0321479
1235	0.867815	0.775846	0.618487	0.410171	0.276027	0.482016	0.278812	0.174565	0.346356	0.267493	0.425081	0.234	0.35097	0.632188	0.08267	0.0519924
1236	0.77862	0.777558	0.575134	0.34097	0.0927967	0.234076	0.276565	0.129484	0.273841	0.269755	0.519724	0.279071	0.37851	0.694981	0.0692096	0.00702008
1237	0.919416	0.839499	0.0981479	0.163671	0.184986	0.25591	0.188318	0.147557	0.38629	0.289846	0.30257	0.198553	0.302657	0.586529	0.0393928	0.0242588
1238	0.911697	0.820831	0.278155	0.212057	0.181529	0.253144	0.561896	0.278552	0.744324	0.434096	0.122737	0.090415	0.245683	0.516461	0.12047	0.0887096
1239	0.757477	0.501462	0.00857858	0.00557938	0.222635	0.265469	0.175786	0.00550131	0.0478576	0.00969566	0.99092	0.912106	0.156339	0.560827	0.0137858	0.00947407
1240	0.872373	0.792989	0.185779	0.131801	0.327858	0.355878	0.217876	0.159764	0.368576	0.312524	0.836975	0.0936644	0.102475	0.732771	0.0666436	0.0355786
1241	0.839439	0.604038	0.102639	0.147226	0.17796	0.202833	0.187202	0.145194	0.226699	0.177808	0.643986	0.516951	0.127891	0.396681	0.0730055	0.0932725
1242	0.79793	0.585601	0.282286	0.283896	0.289599	0.359809	0.0300606	0.0545151	0.110142	0.11651	0.924306	0.781954	0.255457	0.56572	0.215178	0.168579
1243	0.902063	0.748754	0.398293	0.308039	0.213795	0.263362	0.629808	0.132101	0.640381	0.219176	0.229392	0.129835	0.149842	0.541085	0.343601	0.0441
1244	0.873233	0.691923	0.965075	0.944966	0.480771	0.599536	0.114461	0.0806029	0.375694	0.266738	0.776071	0.843677	0.673295	0.914091	0.0285102	0.00936543
1245	0.952443	0.814575	0.182526	0.157234	0.221375	0.271144	0.328814	0.193125	0.594608	0.38788	0.0979538	0.0225087	0.416468	0.686431	0.0317111	0.00793393
1246	0.894477	0.851886	0.24787	0.16086	0.172257	0.258318	0.349514	0.147447	0.424349	0.27665	0.234389	0.093738	0.244547	0.574112	0.0388213	0.0238578
1247	0.908067	0.816335	0.313538	0.278861	0.188884	0.254978	0.648863	0.282959	0.797737	0.441907	0.137388	0.0776402	0.285394	0.580694	0.129083	0.0578989
1248	0.936927	0.84994	0.185725	0.156215	0.203869	0.279515	0.358369	0.201557	0.630433	0.403447	0.0567259	0.0377107	0.564173	0.800638	0.0478008	0.0328786
1249	0.945065	0.850556	0.150237	0.148302	0.224481	0.305453	0.294453	0.187659	0.600879	0.375545	0.0349982	0.026985	0.584484	0.696885	0.0393928	0.0242588
1250	0.890041	0.746699	0.444279	0.440042	0.366593	0.477558	0.480963	0.230024	0.585165	0.311069	0.263796	0.235436	0.401106	0.631996	0.318355	0.251793
1251	0.919793	0.787538	0.241922	0.256196	0.153342	0.195825	0.405789	0.245642	0.551143	0.342472	0.147809	0.083955	0.276163	0.499237	0.228351	0.158423
1252	0.859333	0.730112	0.743663	0.773686	0.591942	0.763053	0.413721	0.148599	0.574281	0.295502	0.510707	0.534504	0.552926	0.860941	0.19603	0.0212663
1253	0.857614	0.738337	0.809097	0.747604	0.514263	0.727932	0.391413	0.112922	0.545736	0.286507	0.582472	0.545389	0.543907	0.888622	0.147304	0.00995177
1254	0.907532	0.837993	0.314208	0.153512	0.155128	0.227249	0.662688	0.221014	0.813234	0.452033	0.138708	0.0193758	0.294998	0.677355	0.215178	0.168579
1255	0.839859	0.598625	0.0820504	0.111001	0.203446	0.22545	0.186145	0.106546	0.2378	0.172367	0.672896	0.547304	0.132424	0.466056	0.0529725	0.0149716
1256	0.876045	0.67038	0.0604115	0.147802	0.237095	0.261807	0.106708	0.117415	0.0945722	0.157177	0.830347	0.559714	0.0733697	0.450941	0.0206531	0.026366
1257	0.809921	0.626451	0.378023	0.34679	0.223666	0.307858	0.0470553	0.0693861	0.104952	0.123512	0.923348	0.692682	0.319287	0.572397	0.0377342	0.0866055
1258	0.854802	0.770629	0.450984	0.419192	0.144034	0.2079	0.795216	0.494864	0.76083	0.457151	0.247191	0.234313	0.138479	0.270928	0.0967167	0.105122
1259	0.839839	0.76048	0.256353	0.368768	0.208687	0.281213	0.490844	0.460362	0.48079	0.441637	0.502499	0.401757	0.16804	0.278586	0.098499	0.143249
1260	0.896602	0.840518	0.17928	0.16385	0.187989	0.271184	0.269824	0.190843	0.447416	0.346189	0.119078	0.0324511	0.411573	0.591998	0.0746421	0.0464165
1262	0.873906	0.817161	0.355611	0.211369	0.178731	0.274633	0.701849	0.241757	0.787285	0.372906	0.212882	0.230927	0.269275	0.619444	0.089303	0.0483401
1263	0.877182	0.817997	0.339024	0.221194	0.158323	0.235732	0.596659	0.222792	0.672674	0.336924	0.177795	0.144767	0.28659	0.613069	0.170167	0.0870081
1264	0.862616	0.77681	0.194587	0.33528	0.212192	0.284712	0.338435	0.449093	0.384055	0.427202	0.435364	0.317822	0.258904	0.35512	0.0271992	0.120278
1265	0.847125	0.76131	0.321827	0.32166	0.182803	0.255818	0.612724	0.425541	0.624522	0.437436	0.358075	0.302107	0.192271	0.376747	0.171198	0.224807
1266	0.879412	0.835461	0.242154	0.188242	0.202404	0.302025	0.470888	0.194677	0.596915	0.36321	0.239102	0.122279	0.347618	0.717393	0.0599428	0.00513805
1267	0.822126	0.75123	0.433753	0.280367	0.196072	0.323299	0.688054	0.276073	0.67152	0.342742	0.277876	0.230076	0.194389	0.514669	0.158521	0.0961978
1268	0.877986	0.824305	0.269853	0.180874	0.181713	0.273767	0.502013	0.222131	0.640309	0.371236	0.215057	0.154501	0.279689	0.583281	0.120824	0.0224166
1269	0.855795	0.82384	0.331996	0.210004	0.180693	0.280488	0.648164	0.257444	0.661212	0.405602	0.350194	0.140984	0.190902	0.565934	0.228409	0.0435264
1270	0.790789	0.685004	0.123202	0.234321	0.263353	0.336229	0.219525	0.275089	0.219059	0.25909	0.670341	0.590756	0.12463	0.365923	0.0717741	0.174807
1271	0.905654	0.85114	0.130235	0.149725	0.201828	0.291542	0.225909	0.18928	0.468608	0.354754	0.115244	0.0619596	0.538915	0.808017	0.183279	0.0185136
1272	0.899182	0.831618	0.213844	0.138276	0.14684	0.207365	0.298925	0.122245	0.463058	0.246593	0.0726245	0.0568882	0.436394	0.655428	0.0044323	0.00375879
1273	0.858445	0.815028	0.43925	0.226589	0.146557	0.230908	0.780751	0.253402	0.759893	0.382602	0.229834	0.0893373	0.198113	0.561855	0.0537356	0.0327859
1274	0.858272	0.776591	0.365463	0.248333	0.197786	0.301622	0.602225	0.378224	0.669502	0.450687	0.32515	0.268597	0.262778	0.501886	0.0625913	0.0492188
1275	0.847404	0.716963	0.247586	0.199766	0.215198	0.289304	0.420298	0.223956	0.513588	0.292109	0.284924	0.307205	0.288443	0.526053	0.0477139	0.0500288
1276	0.864222	0.712611	0.119077	0.16254	0.197987	0.262059	0.165936	0.167686	0.305413	0.243253	0.362952	0.384285	0.212485	0.420071	0.00516292	0.0608162
1277	0.784827	0.633588	0.22108	0.199554	0.156839	0.219228	0.419391	0.223921	0.428891	0.23652	0.498861	0.503305	0.136242	0.331858	0.227003	0.178985
1278	0.854037	0.728076	0.269247	0.258479	0.158312	0.222109	0.49987	0.331075	0.58603	0.382602	0.280844	0.285772	0.230649	0.384309	0.116616	0.119209
1279	0.889163	0.833932	0.252464	0.174357	0.155607	0.230231	0.451349	0.211135	0.610466	0.378723	0.140674	0.0782292	0.348576	0.618867	0.15469	0.0382062
1280	0.855905	0.797163	0.409377	0.223382	0.146276	0.229924	0.723941	0.27616	0.711598	0.364503	0.265832	0.199427	0.172972	0.478513	0.366482	0.124352
1281	0.869545	0.789607	0.303955	0.205855	0.174038	0.254743	0.556062	0.281615	0.658185	0.384002	0.207537	0.213375	0.283721	0.496079	0.27154	0.194479
1282	0.857989	0.776164	0.182049	0.0701205	0.265301	0.375107	0.260322	0.0681584	0.322137	0.137571	0.402465	0.439779	0.364339	0.708582	0.00817376	0.00627252
1283	0.905734	0.83342	0.181069	0.168365	0.175861	0.247715	0.282674	0.163441	0.499604	0.312631	0.0534552	0.0227213	0.491078	0.685695	0.0209669	0.00778056
1284	0.881401	0.759123	0.283962	0.338232	0.151843	0.206859	0.576934	0.434239	0.734953	0.477404	0.180675	0.267867	0.319401	0.343429	0.09342	0.165729
1285	0.849032	0.774592	0.345194	0.278944	0.127873	0.183544	0.627025	0.307605	0.642615	0.375276	0.325608	0.216676	0.182569	0.451075	0.161051	0.109481
1286	0.838847	0.72732	0.365777	0.259946	0.112711	0.158108	0.701544	0.292566	0.691055	0.306706	0.35746	0.399872	0.144351	0.375836	0.230659	0.144877
1287	0.854784	0.741639	0.404518	0.312729	0.182952	0.261446	0.715644	0.333495	0.712751	0.377054	0.237186	0.228559	0.199629	0.453345	0.243514	0.145599
1288	0.839528	0.633023	0.323849	0.297586	0.189727	0.266479	0.614695	0.37285	0.605709	0.343011	0.396593	0.487266	0.131903	0.247208	0.273573	0.353543
1289	0.825719	0.667746	0.238277	0.212085	0.140789	0.203773	0.496268	0.17222	0.492179	0.203717	0.517608	0.521799	0.127576	0.429426	0.199937	0.0904206
1290	0.852693	0.800707	0.353796	0.212334	0.179381	0.258956	0.73377	0.215443	0.792547	0.415244	0.285491	0.0717692	0.202933	0.616759	0.150505	0.0138868
1291	0.861109	0.844794	0.214431	0.265905	0.213094	0.297458	0.372551	0.130931	0.413249	0.252626	0.432573	0.145487	0.275211	0.591579	0.0356985	0.0237586
1292	0.804797	0.738806	0.182847	0.178807	0.19296	0.286022	0.30365	0.164507	0.344987	0.227202	0.479392	0.421562	0.218189	0.489996	0.196933	0.139986
1293	0.844645	0.796351	0.256087	0.250311	0.192673	0.28331	0.471677	0.242208	0.480646	0.309669	0.453811	0.31042	0.212648	0.463103	0.286273	0.267349
1294	0.839319	0.805175	0.340226	0.115603	0.216879	0.372432	0.635113	0.164206	0.583652	0.19429	0.488054	0.586153	0.181847	0.553514	0.160227	0.0283375
1295	0.8343	0.831995	0.228799	0.14879	0.24228	0.395563	0.374225	0.187184	0.376126	0.277835	0.489535	0.294252	0.245302	0.571281	0.156075	0.0670422
1296	0.864777	0.819675	0.207985	0.132734	0.202752	0.310671	0.388392	0.172793	0.495711	0.303205	0.325138	0.273218	0.319154	0.650913	0.0732412	0.012647
1297	0.830826	0.788169	0.303126	0.0770616	0.201379	0.345821	0.581019	0.11708	0.55244	0.151414	0.48329	0.644438	0.196804	0.636104	0.205279	0.0793393
1298	0.752781	0.696537	0.387751	0.372962	0.177113	0.263127	0.398534	0.184914	0.387227	0.225101	0.345041	0.227062	0.205345	0.488761	0.188063	0.200304
1299	0.817964	0.730032	0.329729	0.329752	0.230229	0.341214	0.533197	0.396124	0.530671	0.394183	0.352631	0.309729	0.194811	0.331021	0.165471	0.341539
1300	0.832306	0.790646	0.220753	0.0609372	0.259665	0.441529	0.42855	0.0995159	0.41743	0.107353	0.557315	0.741632	0.245331	0.596796	0.137951	0.0363082
1301	0.838409	0.776577	0.236043	0.156511	0.233273	0.393259	0.397671	0.155357	0.37591	0.164611	0.549216	0.558293	0.229762	0.497683	0.134228	0.103309
1302	0.822707	0.810865	0.0312493	0.0512393	0.216794	0.357525	0.0604189	0.0731849	0.0639371	0.0846216	0.842303	0.74883	0.225472	0.664883	0.0342579	0.0327694
1303	0.756624	0.689512	0.272167	0.304749	0.166489	0.249433	0.32089	0.24603	0.299358	0.247886	0.515851	0.324648	0.188052	0.426421	0.0922446	0.0845477
1304	0.676565	0.828945	0.119077	0.147009	0.112711	0.158108	0.167576	0.21674	0.467258	0.43652	0.8372	0.00941899	0.262991	0.674924	0.0393928	0.0242588
1306	0.846933	0.752936	0.0280381	0.081342	0.16027	0.212561	0.0597492	0.0771168	0.0936351	0.10132	0.772179	0.66152	0.180001	0.400667	0.00925459	0.00753292
1307	0.901534	0.82769	0.116751	0.178028	0.275004	0.379999	0.209241	0.165729	0.438261	0.326959	0.188393	0.061749	0.540022	0.725751	0.0393928	0.0242588
1308	0.891196	0.817667	0.104852	0.171453	0.22676	0.313729	0.190275	0.219392	0.364449	0.351198	0.358928	0.209134	0.395016	0.639982	0.00936248	0.107479
1309	0.884015	0.797388	0.100265	0.205489	0.223505	0.30969	0.158696	0.261446	0.312622	0.326528	0.431245	0.353781	0.346038	0.504936	0.00418189	0.0455554
1310	0.875222	0.798001	0.183543	0.205561	0.218813	0.299966	0.361427	0.23036	0.458949	0.321896	0.389652	0.289015	0.272221	0.537248	0.0688487	0.0769045
1311	0.863273	0.778274	0.295858	0.2723	0.19658	0.276364	0.592009	0.393703	0.621711	0.433396	0.370591	0.295252	0.222991	0.482648	0.0747687	0.0630816
1312	0.907252	0.823964	0.210118	0.221237	0.22075	0.30766	0.411243	0.275048	0.63966	0.424078	0.121077	0.114474	0.460672	0.624542	0.0136136	0.018659
1313	0.87781	0.775304	0.223751	0.309561	0.130719	0.179664	0.492615	0.43465	0.612052	0.501212	0.328621	0.230616	0.269515	0.394294	0.0417467	0.0857475
1314	0.8762	0.799318	0.199097	0.161605	0.19464	0.282586	0.415968	0.184711	0.481943	0.275518	0.450076	0.362915	0.258025	0.512438	0.0400748	0.0291587
1315	0.918308	0.842528	0.160927	0.151639	0.171717	0.267548	0.223304	0.150748	0.431197	0.300512	0.050978	0.011558	0.638168	0.812102	0.27154	0.194479
1316	0.844741	0.750542	0.355323	0.286971	0.189984	0.269109	0.691157	0.353503	0.652995	0.381686	0.428969	0.342797	0.147996	0.376761	0.216284	0.16274
1317	0.838268	0.7793	0.4201	0.269248	0.150428	0.223052	0.768816	0.29926	0.710589	0.397684	0.398302	0.142152	0.126517	0.501626	0.300787	0.0997957
1318	0.906003	0.814914	0.210778	0.247593	0.23929	0.321984	0.390855	0.335192	0.617603	0.456289	0.0713762	0.0713193	0.39458	0.531879	0.00558125	0.0074818
1319	0.905064	0.811369	0.140353	0.117913	0.223744	0.311782	0.270151	0.169186	0.533266	0.340533	0.133573	0.175006	0.438672	0.760554	0.00963204	0.00676765
1320	0.860531	0.792831	0.427406	0.289748	0.164401	0.238573	0.836832	0.287412	0.836012	0.415567	0.244906	0.0803457	0.183479	0.557282	0.147438	0.0462057
1321	0.849401	0.728501	0.352594	0.344807	0.188392	0.263575	0.647651	0.439497	0.634902	0.424778	0.35594	0.316679	0.148694	0.298448	0.231783	0.253935
1322	0.858344	0.784973	0.416211	0.254244	0.162331	0.245937	0.710525	0.299202	0.706913	0.397845	0.208793	0.0885213	0.186903	0.472468	0.151766	0.0645052
1323	0.888233	0.771615	0.314014	0.338445	0.190713	0.256597	0.635812	0.485807	0.78642	0.550552	0.140821	0.150411	0.278984	0.356438	0.145126	0.180274
1324	0.860943	0.778349	0.445136	0.357392	0.161447	0.233138	0.793013	0.420422	0.767462	0.456504	0.246649	0.156546	0.172206	0.362064	0.419964	0.362734
1325	0.863662	0.773026	0.390002	0.26662	0.198344	0.288373	0.760438	0.310158	0.788366	0.403286	0.226545	0.19119	0.191622	0.451518	0.15469	0.0574084
1326	0.847679	0.734486	0.431232	0.299913	0.195955	0.281244	0.744529	0.409344	0.73935	0.441207	0.288439	0.242804	0.179372	0.352542	0.241657	0.213338
1327	0.862665	0.803171	0.40821	0.224072	0.145614	0.221467	0.724595	0.256054	0.729907	0.380824	0.228961	0.0872146	0.204602	0.599749	0.413029	0.0948925
1328	0.87445	0.799886	0.403539	0.282675	0.186149	0.27639	0.817769	0.369769	0.841779	0.47094	0.212273	0.141309	0.2361	0.495506	0.416038	0.176454
1329	0.89244	0.831862	0.340089	0.203948	0.23189	0.350049	0.695829	0.259981	0.792619	0.411312	0.159698	0.134312	0.365698	0.661734	0.141237	0.0289638
1330	0.885922	0.816349	0.347145	0.249856	0.215046	0.315774	0.642375	0.273537	0.7307	0.419822	0.169425	0.084182	0.329646	0.572909	0.255609	0.0858098
1331	0.846232	0.76013	0.399656	0.273419	0.174595	0.260204	0.714855	0.344319	0.725942	0.437975	0.245711	0.0944108	0.212712	0.467903	0.45548	0.28211
1332	0.867606	0.782176	0.381081	0.298191	0.177076	0.260033	0.671997	0.354482	0.681323	0.432858	0.272648	0.101865	0.21438	0.435044	0.427224	0.252879
1333	0.904363	0.808475	0.292676	0.333294	0.245882	0.336861	0.534573	0.378647	0.673683	0.437867	0.123332	0.191042	0.553931	0.513944	0.00763611	0.00757606
1334	0.917524	0.847786	0.195655	0.14845	0.200765	0.287504	0.36898	0.188261	0.618395	0.377862	0.0639697	0.0465265	0.490882	0.747892	0.0708152	0.0632426
1335	0.742088	0.798991	0.297718	0.147009	0.202881	0.298461	0.707861	0.243413	0.640885	0.48279	0.559868	0.00941899	0.129771	0.576373	0.27154	0.194479
1336	0.927187	0.855284	0.145136	0.140011	0.277981	0.395185	0.239027	0.168143	0.498018	0.328306	0.0319868	0.0572338	0.739249	0.833959	0.0393928	0.0242588
1338	0.865584	0.799978	0.359238	0.264988	0.139127	0.202189	0.651974	0.217887	0.687955	0.340587	0.250779	0.161787	0.220166	0.539791	0.105075	0.0267319
1339	0.8121	0.751497	0.377353	0.312764	0.160329	0.250303	0.534432	0.310124	0.507893	0.332723	0.341249	0.216551	0.14835	0.388802	0.26932	0.234719
1340	0.88603	0.860234	0.218238	0.161242	0.207693	0.323795	0.33758	0.174919	0.51957	0.322596	0.113194	0.0557307	0.47868	0.692206	0.0678485	0.0226659
1341	0.907047	0.834008	0.203576	0.158966	0.207099	0.293549	0.376361	0.198806	0.608881	0.396176	0.0806657	0.0328929	0.45232	0.784226	0.171591	0.0513485
1342	0.882833	0.815121	0.344278	0.227783	0.157799	0.232431	0.643082	0.294268	0.712031	0.425101	0.183624	0.0704829	0.233556	0.563369	0.0357751	0.0141328
1343	0.852761	0.809853	0.308042	0.295831	0.172103	0.242788	0.617612	0.332065	0.633317	0.437705	0.394029	0.187392	0.16631	0.515589	0.229154	0.121992
1344	0.884442	0.82396	0.125635	0.406216	0.221476	0.241632	0.254749	0.1638	0.414835	0.31554	0.362023	0.124713	0.279831	0.546116	0.00518206	0.00424586
1345	0.855009	0.836797	0.334078	0.229007	0.121057	0.189764	0.667904	0.182603	0.621927	0.373121	0.444672	0.0910591	0.112616	0.587227	0.0222602	0.0175876
1346	0.914716	0.849783	0.162345	0.156852	0.191044	0.271069	0.31714	0.204481	0.606358	0.413197	0.0563853	0.0383201	0.45375	0.734266	0.0462865	0.0324525
1347	0.859686	0.78192	0.255395	0.208321	0.146816	0.193421	0.46341	0.110385	0.483529	0.188473	0.403791	0.363363	0.191893	0.556478	0.0475018	0.0143613
1348	0.833186	0.733518	0.123503	0.152463	0.198982	0.268412	0.229376	0.12199	0.380235	0.239914	0.370624	0.313487	0.272081	0.481378	0.0581914	0.0324526
1349	0.917562	0.834864	0.206924	0.144957	0.234437	0.346752	0.384568	0.19587	0.63966	0.395691	0.0514076	0.0812148	0.591708	0.78047	0.0393928	0.0242588
1350	0.918319	0.839227	0.253185	0.170336	0.136407	0.27838	0.332847	0.188382	0.502199	0.376353	0.0965759	0.0526858	0.596575	0.781895	0.00830486	0.00624245
1351	0.892196	0.838512	0.367186	0.194142	0.173774	0.325639	0.583504	0.179737	0.60989	0.351683	0.14269	0.060246	0.334745	0.760179	0.0877519	0.00585539
1352	0.891124	0.840072	0.325199	0.180444	0.131639	0.200778	0.617962	0.195135	0.747063	0.3993	0.14918	0.0983923	0.327201	0.839374	0.0140894	0.0105786
1353	0.884715	0.846361	0.301955	0.17795	0.181987	0.275842	0.482935	0.154564	0.56318	0.298896	0.175115	0.0364347	0.32627	0.862273	0.0530359	0.0342459
1354	0.874419	0.812981	0.204863	0.247526	0.186441	0.257719	0.400975	0.238311	0.513155	0.357985	0.333862	0.215688	0.291354	0.655161	0.120962	0.0816959
1355	0.868641	0.784704	0.374185	0.276417	0.200106	0.29032	0.632509	0.240465	0.659555	0.294587	0.275168	0.330708	0.22726	0.508933	0.180709	0.0970317
1356	0.855871	0.765123	0.358933	0.304135	0.206487	0.291306	0.398936	0.201806	0.444605	0.257312	0.401054	0.334043	0.249402	0.47302	0.109747	0.0720844
1357	0.914741	0.844763	0.191855	0.158197	0.217782	0.311164	0.35575	0.186767	0.602177	0.373175	0.0611461	0.0624259	0.565322	0.792663	0.188469	0.145455
1358	0.888651	0.815777	0.126494	0.23485	0.203287	0.282397	0.213319	0.218796	0.388452	0.286668	0.252295	0.205379	0.424958	0.459394	0.00915331	0.00829181
1359	0.840859	0.771474	0.335945	0.280408	0.206213	0.300754	0.572692	0.32236	0.553954	0.350067	0.392531	0.275486	0.16517	0.384352	0.187179	0.194822
1360	0.816627	0.754832	0.317387	0.140455	0.180896	0.281505	0.544656	0.165346	0.534636	0.23916	0.366945	0.348517	0.178436	0.507276	0.166589	0.0396761
1361	0.792822	0.74955	0.329593	0.186739	0.180621	0.296024	0.398125	0.176285	0.379875	0.253649	0.405072	0.223545	0.17804	0.495813	0.195521	0.0512271
1362	0.86249	0.786644	0.370529	0.336814	0.166786	0.237263	0.633818	0.361355	0.637786	0.38481	0.259659	0.246708	0.171798	0.34952	0.180533	0.156249
1363	0.846719	0.758126	0.268341	0.278408	0.171965	0.242709	0.51999	0.332934	0.588842	0.4	0.319274	0.231414	0.223215	0.389987	0.133336	0.153716
1364	0.862391	0.797415	0.4052	0.321834	0.153814	0.230866	0.795669	0.447905	0.787717	0.520549	0.28246	0.163151	0.153857	0.344157	0.155802	0.126563
1365	0.789115	0.793305	0.513263	0.335575	0.114343	0.200804	0.846192	0.408354	0.775463	0.462591	0.363331	0.149465	0.0699425	0.323509	0.351883	0.224077
1366	0.803105	0.796722	0.479847	0.301813	0.104354	0.183199	0.849429	0.399685	0.812658	0.482144	0.286362	0.143866	0.0932803	0.339454	0.34234	0.228285
1367	0.809968	0.814372	0.443437	0.281083	0.112538	0.195599	0.797351	0.385648	0.795142	0.498842	0.253816	0.0970671	0.118343	0.374007	0.297251	0.155229
1368	0.809686	0.672244	0.496704	0.465645	0.200765	0.287504	0.625876	0.59277	0.567579	0.516617	0.317118	0.311275	0.112535	0.148279	0.266127	0.290571
1369	0.82695	0.78665	0.473351	0.391422	0.153352	0.189422	0.467837	0.450147	0.515822	0.431726	0.277578	0.241916	0.117585	0.273536	0.256601	0.28743
1370	0.854272	0.802346	0.247736	0.277011	0.128921	0.20716	0.413498	0.334335	0.558495	0.402532	0.101403	0.160395	0.291748	0.419994	0.0736817	0.169977
1371	0.714741	0.690552	0.351073	0.180376	0.119209	0.213609	0.327859	0.25053	0.465786	0.438406	0.166775	0.051555	0.229196	0.561806	0.0553146	0.0246374
1372	0.888651	0.801799	0.395725	0.0714705	0.104241	0.179526	0.237588	0.117143	0.237588	0.180716	0.494704	0.519466	0.143768	0.553731	0.0110019	0.00554065
1373	0.740859	0.670748	0.636303	0.186207	0.118304	0.196723	0.267586	0.236545	0.378576	0.315755	0.456162	0.236878	0.0913545	0.38527	0.00496995	0.00748499
1374	0.587085	0.543659	0.76203	0.238792	0.0969893	0.168204	0.365858	0.315156	0.397858	0.369513	0.460312	0.290514	0.120691	0.339592	0.00567258	0.0195121
1375	0.798893	0.758585	0.472053	0.376304	0.109972	0.194007	0.492786	0.465429	0.504428	0.481928	0.284659	0.193468	0.180995	0.311422	0.257375	0.310443
1376	0.624339	0.61474	0.565249	0.087904	0.121669	0.199101	0.0524871	0.142131	0.0802278	0.172852	0.546607	0.595642	0.129391	0.389336	0.0475786	0.0319914
1377	0.852487	0.86537	0.262431	0.164751	0.11387	0.190747	0.409234	0.204678	0.557846	0.380716	0.107495	0.0203451	0.317042	0.608431	0.108253	0.0311638
1378	0.799626	0.795716	0.483056	0.331772	0.0988907	0.17266	0.78212	0.422773	0.733439	0.46286	0.279147	0.15106	0.0860464	0.290463	0.433452	0.279822
1379	0.798796	0.772487	0.469878	0.357143	0.123034	0.208121	0.865843	0.501795	0.850213	0.533854	0.265149	0.225855	0.106012	0.265315	0.115599	0.100596
1380	0.81277	0.813658	0.438343	0.291247	0.123934	0.214185	0.662115	0.347602	0.642111	0.409965	0.24017	0.11884	0.144889	0.386533	0.17387	0.126251
1381	0.825469	0.840247	0.38623	0.237509	0.109094	0.188906	0.564314	0.26415	0.595329	0.37533	0.203726	0.0667039	0.17741	0.465578	0.180952	0.108567
1382	0.810992	0.832001	0.461108	0.260058	0.0816449	0.146402	0.70897	0.297552	0.666619	0.395691	0.258079	0.0793498	0.107701	0.426985	0.234466	0.0785022
1383	0.800148	0.764018	0.466492	0.405409	0.0896637	0.147164	0.826177	0.552042	0.794997	0.558309	0.315132	0.207197	0.0844949	0.205714	0.390445	0.510825
1384	0.798705	0.816652	0.486751	0.263613	0.110769	0.200935	0.790654	0.322835	0.731204	0.416213	0.299102	0.0876952	0.0993188	0.404451	0.346804	0.139761
1385	0.844261	0.844415	0.293262	0.214537	0.112204	0.187365	0.476342	0.276334	0.602033	0.418476	0.12536	0.0524916	0.261583	0.547	0.15863	0.0897033
1386	0.804304	0.791097	0.503198	0.36604	0.11413	0.195788	0.884326	0.476755	0.820082	0.507891	0.327741	0.195083	0.103303	0.311062	0.43848	0.324464
1387	0.839648	0.856988	0.325444	0.20247	0.123636	0.218781	0.507541	0.22117	0.595185	0.353084	0.162634	0.0786341	0.362784	0.637766	0.190144	0.0637367
1388	0.881282	0.912762	0.15193	0.144621	0.153573	0.263943	0.262071	0.203433	0.511425	0.406895	0.0730928	0.0297334	0.571817	0.83044	0.0298772	0.0145786
1389	0.887159	0.929137	0.145136	0.146501	0.190075	0.328654	0.23303	0.20059	0.47769	0.394614	0.0319868	0.012284	0.733271	0.925544	0.174159	0.0339181
1390	0.886441	0.912069	0.148494	0.159051	0.131551	0.213292	0.239094	0.196524	0.491891	0.380932	0.033955	0.0262664	0.712348	0.920521	0.217714	0.177711
1391	0.822348	0.820898	0.412339	0.304583	0.119125	0.203452	0.676469	0.395058	0.684135	0.459682	0.220103	0.122404	0.241213	0.430341	0.373833	0.286983
1392	0.798945	0.79747	0.49	0.307172	0.114238	0.20078	0.84838	0.407636	0.792403	0.476973	0.327259	0.142283	0.0976214	0.337536	0.37675	0.18018
1393	0.794071	0.801894	0.510373	0.310319	0.106889	0.191332	0.908933	0.415523	0.836229	0.497172	0.371694	0.115392	0.0888505	0.35548	0.447686	0.205373
1394	0.836681	0.822032	0.356058	0.280877	0.122646	0.202329	0.633282	0.392968	0.725654	0.492863	0.171103	0.127453	0.235865	0.397295	0.109807	0.119274
1395	0.864701	0.863007	0.250689	0.221219	0.12381	0.201763	0.399628	0.291685	0.560729	0.424993	0.0986466	0.0628983	0.443298	0.678234	0.0610712	0.0773886
1396	0.800843	0.795891	0.491265	0.329167	0.0953943	0.16493	0.82515	0.38929	0.763425	0.441637	0.323015	0.165194	0.104682	0.391648	0.572474	0.281779
1397	0.799399	0.780443	0.470684	0.313181	0.113236	0.194794	0.785915	0.395712	0.734592	0.440183	0.330677	0.184204	0.104829	0.332666	0.468186	0.37775
1398	0.835039	0.876588	0.301217	0.176083	0.139027	0.251577	0.538383	0.230621	0.63829	0.410665	0.132075	0.0324491	0.356494	0.767713	0.174159	0.0339181
1399	0.813644	0.813863	0.384779	0.31754	0.126717	0.213143	0.658559	0.424163	0.695884	0.500027	0.215944	0.119112	0.221681	0.403851	0.217714	0.177711
1400	0.820698	0.826399	0.491609	0.354682	0.0778767	0.139237	0.722386	0.409964	0.647084	0.433989	0.381815	0.146019	0.0854992	0.288434	0.411517	0.279595
1401	0.81199	0.807475	0.492888	0.35714	0.104098	0.18236	0.803639	0.444593	0.733295	0.470455	0.316133	0.159618	0.101753	0.284197	0.322709	0.229004
1402	0.787085	0.800067	0.493116	0.303571	0.0991673	0.178756	0.810186	0.380523	0.735385	0.440452	0.351737	0.148301	0.0881249	0.347304	0.460654	0.313149
1403	0.798893	0.799838	0.483924	0.341586	0.0990571	0.172179	0.773883	0.422906	0.717004	0.458228	0.305764	0.146078	0.108305	0.331374	0.323558	0.248983
1404	0.824339	0.835588	0.420917	0.299035	0.132252	0.227707	0.661237	0.363492	0.655013	0.428818	0.241962	0.127248	0.226732	0.473334	0.384273	0.225333
1405	0.799603	0.80514	0.490256	0.323852	0.0982777	0.173907	0.821638	0.420017	0.764362	0.47498	0.306406	0.131637	0.0988013	0.328663	0.464933	0.250353
1406	0.795244	0.796159	0.510373	0.336366	0.0924669	0.162847	0.744566	0.363799	0.667123	0.401724	0.351911	0.132653	0.093852	0.353178	0.39329	0.244576
1407	0.798593	0.821319	0.5048	0.344943	0.094896	0.159104	0.806793	0.211314	0.729907	0.300781	0.327379	0.13744	0.0983064	0.478362	0.348668	0.0508788
1408	0.798548	0.800693	0.504052	0.321942	0.0902514	0.157847	0.815573	0.385434	0.745044	0.432427	0.32885	0.150413	0.0985606	0.393663	0.522212	0.266038
1409	0.831295	0.855647	0.417548	0.192036	0.119209	0.213609	0.661885	0.229335	0.665177	0.373337	0.220596	0.0553177	0.207164	0.603843	0.168221	0.0317661
1410	0.816287	0.816669	0.422445	0.272124	0.104241	0.179526	0.646698	0.306087	0.640957	0.38982	0.254493	0.115294	0.17779	0.445311	0.354331	0.168121
1411	0.834842	0.834571	0.389031	0.27222	0.118304	0.196723	0.632643	0.289624	0.666907	0.389981	0.205772	0.0936112	0.223091	0.526747	0.202529	0.115464
1412	0.831631	0.86309	0.391506	0.185688	0.0969893	0.168204	0.61794	0.179754	0.653716	0.357393	0.209584	0.0254247	0.218485	0.723078	0.150785	0.104254
1413	0.810271	0.814426	0.457792	0.241559	0.109972	0.194007	0.774731	0.274666	0.729186	0.366712	0.297879	0.170409	0.122964	0.46177	0.32007	0.129723
1414	0.816262	0.830126	0.447878	0.231943	0.0930989	0.166245	0.611295	0.220354	0.580552	0.309399	0.252655	0.0631273	0.128615	0.472432	0.213313	0.0696176
1415	0.795741	0.790552	0.510373	0.340447	0.111096	0.19426	0.893538	0.463645	0.817271	0.508645	0.357496	0.13124	0.0847587	0.323441	0.445815	0.323932
1416	0.815903	0.801799	0.48182	0.348095	0.117496	0.201914	0.798289	0.434725	0.746486	0.470455	0.30259	0.158068	0.110797	0.340797	0.264861	0.244492
1417	0.798777	0.770748	0.510045	0.421866	0.127663	0.212966	0.890978	0.570069	0.818929	0.561056	0.345495	0.188085	0.083805	0.229568	0.313357	0.292662
1418	0.81978	0.794366	0.409515	0.32973	0.115969	0.191226	0.693709	0.412917	0.71513	0.473903	0.233429	0.129189	0.135761	0.324016	0.174275	0.185297
1419	0.800333	0.758585	0.475609	0.419953	0.0960116	0.155402	0.890643	0.599006	0.850645	0.590035	0.296923	0.228391	0.0816566	0.201839	0.585784	0.574245
1420	0.804549	0.768218	0.46688	0.39762	0.10044	0.163878	0.850902	0.550826	0.831039	0.569028	0.27391	0.183468	0.087589	0.237059	0.407166	0.397504
1421	0.868969	0.841452	0.210357	0.248602	0.124686	0.193059	0.378169	0.274145	0.597203	0.415729	0.0934619	0.135923	0.421058	0.577809	0.149816	0.229651
1422	0.808219	0.77706	0.457576	0.375167	0.121669	0.199101	0.80058	0.510065	0.780797	0.532831	0.25721	0.166147	0.114557	0.267413	0.306499	0.301857
1423	0.825186	0.815137	0.391089	0.270587	0.111972	0.186626	0.692154	0.378838	0.746846	0.491839	0.198485	0.100762	0.165202	0.40402	0.31094	0.225457
1424	0.825141	0.810095	0.391113	0.302613	0.124544	0.205622	0.616638	0.357058	0.644994	0.430541	0.211953	0.107793	0.17569	0.390402	0.265387	0.17157
1425	0.823946	0.794876	0.479318	0.31588	0.104129	0.174333	0.776904	0.382776	0.710373	0.432373	0.319762	0.133702	0.133406	0.439209	0.36164	0.235778
1426	0.830838	0.799162	0.418687	0.36193	0.119367	0.194068	0.68292	0.460854	0.676926	0.474818	0.254967	0.196864	0.18099	0.336287	0.344998	0.289411
1427	0.874466	0.8743	0.279407	0.185676	0.184447	0.306191	0.517073	0.241351	0.662438	0.402316	0.118557	0.0925069	0.371098	0.605936	0.0862111	0.035936
1428	0.865152	0.877259	0.310609	0.248784	0.142117	0.232559	0.66277	0.223278	0.740503	0.389119	0.155578	0.0600108	0.333474	0.616373	0.19327	0.0474199
1429	0.8654	0.878195	0.276757	0.178572	0.136226	0.230626	0.522147	0.243807	0.70475	0.459467	0.120069	0.0299522	0.33943	0.667134	0.14132	0.0434513
1430	0.810488	0.785998	0.454228	0.356905	0.111896	0.18919	0.860761	0.513215	0.844734	0.564072	0.240501	0.146275	0.126686	0.331113	0.328976	0.254566
1431	0.831213	0.814187	0.357409	0.251116	0.131361	0.216586	0.591012	0.317154	0.644129	0.402855	0.216403	0.162053	0.261917	0.480796	0.349866	0.219909
1432	0.802552	0.819068	0.491109	0.273172	0.102752	0.186043	0.892154	0.365027	0.839472	0.483329	0.315353	0.0884232	0.110907	0.467719	0.401847	0.165969
1433	0.800523	0.793284	0.503372	0.359563	0.0924303	0.157134	0.778541	0.296052	0.706913	0.348074	0.320584	0.154	0.101621	0.387897	0.474236	0.195891
1434	0.799241	0.779762	0.493445	0.351425	0.0702822	0.121672	0.754887	0.39928	0.688388	0.427256	0.288444	0.155479	0.0929482	0.317246	0.492259	0.436598
1435	0.869448	0.857579	0.246167	0.169995	0.16862	0.272945	0.406101	0.210781	0.575002	0.368866	0.108254	0.0559495	0.39228	0.656247	0.113584	0.0727538
1436	0.898589	0.895813	0.145136	0.16534	0.33947	0.557919	0.253053	0.185307	0.523607	0.367196	0.0319868	0.1173	0.815827	0.983606	0.407166	0.397504
1437	0.828693	0.742043	0.399738	0.384528	0.129658	0.191446	0.692377	0.496427	0.695163	0.48209	0.230517	0.23406	0.20397	0.294452	0.362677	0.558176
1438	0.834636	0.780009	0.411464	0.274632	0.0532711	0.0833576	0.728628	0.344875	0.74627	0.438675	0.203182	0.130858	0.226321	0.468477	0.212644	0.128018
1439	0.826063	0.743134	0.420746	0.369514	0.109217	0.16332	0.716195	0.464849	0.716067	0.475141	0.219569	0.192325	0.201332	0.338769	0.568949	0.556166
1440	0.825496	0.809162	0.421244	0.26497	0.119829	0.199481	0.704476	0.332476	0.716139	0.437651	0.22772	0.0904375	0.182352	0.433467	0.376217	0.253239
1441	0.810955	0.753827	0.468319	0.318726	0.118549	0.189739	0.77305	0.402204	0.726591	0.41352	0.269573	0.254284	0.132438	0.316002	0.187491	0.13009
1442	0.831449	0.790825	0.387878	0.281866	0.168556	0.258594	0.667897	0.356462	0.704246	0.437705	0.227668	0.156583	0.202886	0.413971	0.334199	0.311345
1443	0.846096	0.797746	0.349937	0.228441	0.138987	0.216415	0.576123	0.276595	0.648382	0.387342	0.166048	0.118701	0.274198	0.481727	0.253684	0.184479
1444	0.832471	0.775561	0.415412	0.313454	0.2139	0.33933	0.810261	0.453094	0.8283	0.511015	0.211713	0.179084	0.186053	0.354913	0.284124	0.213881
1445	0.838418	0.820009	0.404358	0.264339	0.140234	0.216186	0.609792	0.245272	0.641894	0.344142	0.206136	0.151348	0.212351	0.482564	0.372399	0.201208
1446	0.809829	0.767104	0.484837	0.320461	0.11293	0.187121	0.877317	0.430915	0.819794	0.472017	0.314923	0.204527	0.131838	0.352929	0.60351	0.424039
1447	0.828928	0.81437	0.430475	0.252638	0.151699	0.256642	0.761554	0.343658	0.762632	0.454942	0.235171	0.0953964	0.175128	0.434815	0.232417	0.136642
1448	0.855737	0.787806	0.307637	0.328902	0.12281	0.176754	0.544894	0.39185	0.67325	0.462322	0.133461	0.134152	0.306408	0.419052	0.237154	0.227488
1449	0.840749	0.791876	0.39721	0.303001	0.182038	0.295402	0.600774	0.337868	0.640453	0.4007	0.19488	0.136541	0.29765	0.448528	0.269836	0.285021
1450	0.8596	0.833946	0.295205	0.207924	0.156912	0.245784	0.478612	0.212745	0.584589	0.33854	0.138651	0.0751577	0.313636	0.560243	0.301111	0.131324
1451	0.849471	0.82316	0.349833	0.238828	0.160299	0.256095	0.597351	0.30907	0.675052	0.427363	0.16311	0.0969322	0.247763	0.467732	0.205512	0.11051
1452	0.825496	0.707301	0.266017	0.491823	0.118549	0.345917	0.627858	0.599244	0.584779	0.517856	0.620017	0.300277	0.160141	0.156944	0.0213013	0.150339
1453	0.802467	0.787151	0.50474	0.477612	0.129712	0.21979	0.697853	0.54701	0.615296	0.483221	0.377115	0.261059	0.0819422	0.155385	0.219616	0.253987
1454	0.792828	0.747219	0.510274	0.489677	0.0893744	0.143579	0.848759	0.642721	0.775968	0.578239	0.372553	0.256624	0.0737118	0.130916	0.370186	0.408467
1455	0.791978	0.744285	0.47957	0.438591	0.112216	0.18105	0.745876	0.549518	0.691847	0.513816	0.304657	0.239168	0.098624	0.195594	0.463802	0.538995
1456	0.78816	0.737639	0.439088	0.457134	0.116853	0.187598	0.647941	0.60277	0.599005	0.567304	0.406046	0.248489	0.130233	0.162165	0.593457	1
1457	0.790934	0.78958	0.507165	0.349514	0.0909182	0.160108	0.868403	0.458416	0.800259	0.504982	0.354413	0.145964	0.0763126	0.301397	0.611986	0.398817
1458	0.819185	0.816507	0.399618	0.307466	0.107162	0.18405	0.687146	0.406918	0.726087	0.496256	0.212565	0.110695	0.182674	0.406845	0.1551	0.0942087
1459	0.804137	0.794637	0.472936	0.352884	0.113013	0.193307	0.77712	0.454003	0.72897	0.485968	0.264981	0.141498	0.106965	0.30768	0.188709	0.145423
1460	0.790267	0.784339	0.510373	0.362534	0.0890703	0.154283	0.791398	0.436497	0.717869	0.459251	0.361578	0.152859	0.0724672	0.287241	0.51747	0.344915
1461	0.851442	0.863922	0.381992	0.217663	0.222003	0.380817	0.682548	0.225583	0.728465	0.39833	0.19267	0.0438374	0.252834	0.678494	0.219031	0.0218543
1462	0.85073	0.833921	0.357217	0.264992	0.15843	0.263894	0.644518	0.392441	0.726375	0.515486	0.214177	0.108216	0.25133	0.473097	0.240674	0.182495
1463	0.85604	0.860636	0.367455	0.211626	0.198307	0.338447	0.666974	0.283098	0.721762	0.437813	0.174637	0.0485162	0.283565	0.613641	0.140579	0.069354
1464	0.854819	0.837302	0.375402	0.281519	0.212681	0.336101	0.716425	0.368021	0.763786	0.47024	0.175395	0.125349	0.260614	0.48935	0.175318	0.0957344
1465	0.872013	0.871464	0.314517	0.274726	0.142904	0.237165	0.518286	0.318237	0.570461	0.4	0.311283	0.159538	0.180814	0.373955	0.293819	0.17652
1466	0.880764	0.874232	0.333166	0.244296	0.143061	0.229245	0.542743	0.232515	0.632163	0.363695	0.183413	0.0664135	0.285433	0.577541	0.132857	0.0513533
1467	0.870822	0.851678	0.434929	0.365173	0.141241	0.231658	0.691328	0.420121	0.672529	0.438567	0.295766	0.178556	0.160671	0.32365	0.208558	0.151906
1468	0.847666	0.839567	0.334245	0.265269	0.12031	0.197155	0.507013	0.316268	0.59086	0.414436	0.164138	0.0918669	0.282052	0.537536	0.284436	0.173762
1469	0.88445	0.884587	0.150456	0.198831	0.149386	0.221946	0.259987	0.186413	0.505658	0.374199	0.102794	0.0389663	0.428056	0.747725	0.0264067	0.0197258
1470	0.811617	0.80989	0.475852	0.305335	0.0948484	0.162454	0.775765	0.383673	0.740719	0.463614	0.285414	0.109873	0.123578	0.421699	0.293883	0.135657
1471	0.893718	0.890128	0.144985	0.149784	0.239803	0.383091	0.278894	0.214019	0.590644	0.434312	0.0328209	0.0154597	0.594443	0.867506	0.187491	0.13009
1472	0.894956	0.907686	0.145025	0.166027	0.193721	0.482332	0.298739	0.189986	0.631731	0.376461	0.0326022	0.0445838	0.551113	0.737107	0.334199	0.311345
1473	0.889705	0.908806	0.143753	0.13658	0.212349	0.335641	0.284162	0.216254	0.587544	0.428764	0.0396042	0.0703337	0.690941	0.945345	0.253684	0.184479
1474	0.858446	0.85498	0.3152	0.251116	0.143225	0.235312	0.444533	0.265453	0.531536	0.368543	0.175792	0.0792005	0.315317	0.551736	0.145064	0.114566
1475	0.86719	0.84266	0.255133	0.19532	0.260814	0.411016	0.477838	0.2766	0.675557	0.458874	0.0993588	0.0585855	0.361133	0.592984	0.0445985	0.0296093
1476	0.857305	0.847896	0.318089	0.202085	0.216987	0.35663	0.53057	0.269055	0.636993	0.430487	0.139166	0.0555487	0.354459	0.622394	0.120491	0.0531554
1477	0.870887	0.865992	0.29397	0.190767	0.245118	0.401134	0.521016	0.208853	0.666763	0.384595	0.126585	0.0834172	0.42627	0.717177	0.123084	0.0143932
1478	0.882146	0.858124	0.230611	0.219125	0.230391	0.358731	0.432665	0.320987	0.681828	0.499434	0.0812114	0.0698633	0.410739	0.632548	0.027208	0.0351978
1479	0.894567	0.880286	0.148067	0.152049	0.255132	0.399208	0.240403	0.192818	0.500613	0.386857	0.0337034	0.0112472	0.647853	0.863942	0.284124	0.213881
1480	0.838304	0.833146	0.454632	0.299368	0.12944	0.219789	0.793244	0.399413	0.765372	0.48209	0.266179	0.112175	0.166836	0.44156	0.311649	0.148591
1481	0.822423	0.785376	0.459181	0.370863	0.115724	0.190669	0.741702	0.457837	0.709075	0.471856	0.270324	0.182302	0.150079	0.311292	0.445308	0.463114
1482	0.844451	0.798829	0.320979	0.321028	0.120096	0.185406	0.518137	0.399546	0.614287	0.455588	0.147362	0.141624	0.272964	0.439988	0.153507	0.176871
1490	0.788173	0.729751	0.523106	0.452932	0.141345	0.227751	0.825529	0.603633	0.752757	0.558416	0.384912	0.26727	0.0714073	0.175439	0.453837	0.483333
1491	0.810065	0.773607	0.410821	0.387085	0.112163	0.180255	0.675181	0.491968	0.680747	0.496849	0.253239	0.217721	0.146459	0.257936	0.38925	0.390105
1492	0.789999	0.739184	0.506337	0.436783	0.120466	0.197567	0.840597	0.601936	0.77986	0.560894	0.323009	0.273177	0.0811948	0.188748	0.513645	0.590973
1493	0.791238	0.738169	0.504992	0.420898	0.114791	0.183714	0.756367	0.530251	0.70266	0.502235	0.288257	0.235906	0.0943183	0.205797	0.472055	0.524613
1494	0.801515	0.770248	0.458832	0.387861	0.110252	0.178736	0.795483	0.52072	0.767822	0.529976	0.253679	0.187828	0.105155	0.24725	0.601405	0.579134
1495	0.806646	0.773773	0.466655	0.439306	0.131713	0.199186	0.718003	0.514732	0.654293	0.47234	0.274781	0.245411	0.105397	0.200042	0.541957	0.555324
1496	0.798047	0.761773	0.473793	0.387117	0.103075	0.159615	0.747096	0.477433	0.706624	0.464907	0.26352	0.231178	0.100191	0.250376	0.56649	0.415207
1497	0.865252	0.840428	0.273631	0.250898	0.150871	0.230377	0.512184	0.353821	0.68846	0.488177	0.110284	0.073945	0.321602	0.57224	0.12738	0.0879091
1498	0.827953	0.81847	0.416273	0.259955	0.133146	0.221773	0.754872	0.326187	0.7795	0.455966	0.210266	0.0849161	0.163868	0.468774	0.351682	0.130125
1499	0.874607	0.861396	0.239658	0.181167	0.12484	0.19832	0.381428	0.203786	0.550926	0.364719	0.0917666	0.0442259	0.379698	0.600854	0.1403	0.0284669
1500	0.88642	0.871063	0.171878	0.147009	0.193771	0.30521	0.327907	0.215542	0.60643	0.438298	0.0480499	0.00941899	0.538977	0.808785	0.0237936	0.0217858
1501	0.810668	0.768324	0.473908	0.38648	0.129057	0.209671	0.870062	0.534855	0.840193	0.562833	0.263878	0.167401	0.102326	0.283248	0.426047	0.387851
1502	0.805739	0.750847	0.477358	0.415654	0.126511	0.204166	0.807195	0.544451	0.757803	0.522596	0.273935	0.226009	0.0991583	0.219284	0.501315	0.524093
1503	0.822327	0.774464	0.41431	0.35018	0.115282	0.18373	0.650969	0.424366	0.653067	0.437059	0.214007	0.192439	0.175141	0.316017	0.531201	0.507987
1504	0.858296	0.84018	0.282663	0.216297	0.150225	0.239568	0.462019	0.276745	0.595257	0.411473	0.120521	0.0530314	0.331461	0.550805	0.0977802	0.035912
1505	0.830875	0.814875	0.388615	0.256274	0.127287	0.210485	0.702511	0.354574	0.755208	0.481444	0.203852	0.0892105	0.208383	0.487807	0.52221	0.285291
1506	0.805846	0.743071	0.459674	0.390849	0.108818	0.169957	0.768942	0.493352	0.725005	0.478535	0.278623	0.242912	0.150688	0.277461	0.984466	0.891989
1507	0.837347	0.794938	0.358475	0.329677	0.140057	0.218271	0.612247	0.426062	0.682044	0.474387	0.171219	0.167368	0.239507	0.359909	0.342002	0.461459
1508	0.808347	0.759682	0.464859	0.420828	0.122305	0.196451	0.77738	0.545557	0.739206	0.526959	0.257576	0.189053	0.12336	0.242194	0.433636	0.461149
1509	0.811358	0.776323	0.44576	0.359881	0.131835	0.214757	0.73537	0.45028	0.716428	0.481067	0.243448	0.149268	0.134902	0.30609	0.4999	0.452445
1510	0.838748	0.817094	0.361495	0.288326	0.1397	0.225403	0.606406	0.363197	0.663159	0.452303	0.169135	0.100476	0.22624	0.41777	0.320426	0.273681
1511	0.90762	0.930551	0.145136	0.131782	0.400117	0.670597	0.271	0.19638	0.558783	0.385672	0.0319868	0.0996642	0.86565	0.973595	0.336227	0.247845
1512	0.881921	0.886189	0.232462	0.143343	0.254318	0.418986	0.467644	0.225537	0.698191	0.459359	0.0857497	0.046551	0.507635	0.838346	0.0210243	0.0178576
1513	0.900142	0.90638	0.145018	0.145632	0.295273	0.481419	0.256602	0.2066	0.524688	0.405548	0.0326351	0.0193451	0.778784	0.964232	0.284124	0.213881
1514	0.870728	0.872372	0.244808	0.191667	0.129144	0.199918	0.419755	0.193108	0.605925	0.385564	0.0944915	0.044684	0.314951	0.738679	0.0204867	0.0203759
1515	0.8297	0.841028	0.422499	0.225677	0.104678	0.182498	0.742632	0.279073	0.753262	0.42774	0.233787	0.0785073	0.172498	0.589181	0.305524	0.0564482
1516	0.815481	0.783826	0.448754	0.349305	0.0994509	0.162606	0.706656	0.404717	0.682477	0.435443	0.259363	0.168746	0.138403	0.327613	0.378954	0.32741
1517	0.86288	0.814888	0.397304	0.368064	0.246875	0.364811	0.538844	0.344915	0.478123	0.296364	0.513651	0.420507	0.0510758	0.151995	0.104423	0.195334
1518	0.873421	0.819834	0.442864	0.417316	0.119903	0.18995	0.550512	0.341684	0.488431	0.289685	0.462011	0.407021	0.0683654	0.193396	0.32776	0.370067
1519	0.874747	0.82955	0.446235	0.431353	0.117877	0.179672	0.488456	0.327317	0.433432	0.259952	0.451938	0.378608	0.052747	0.0534434	0.179849	0.244036
1520	0.881746	0.852203	0.450252	0.388278	0.242271	0.335366	0.582648	0.35703	0.54898	0.332023	0.250729	0.2528	0.111478	0.0960456	0.0688561	0.0668697
1521	0.880379	0.863587	0.291579	0.260694	0.412643	0.625525	0.378109	0.243685	0.618179	0.452788	0.1296	0.112827	0.540548	0.806786	0.0888287	0.0360047
1522	0.874676	0.865302	0.30278	0.245338	0.37701	0.581224	0.418676	0.176922	0.595906	0.361163	0.132389	0.0966541	0.461907	0.823137	0.0789904	0.0635276
1523	0.853913	0.81554	0.51523	0.45894	0.270485	0.421387	0.404345	0.18097	0.573488	0.332292	0.315492	0.311338	0.593737	0.784583	0.0982736	0.0376918
1524	0.848888	0.812781	0.441416	0.357722	0.128342	0.218599	0.696715	0.392174	0.717797	0.453057	0.223842	0.187813	0.249938	0.407769	0.12582	0.100922
1525	0.894851	0.877999	0.145736	0.145785	0.209886	0.32742	0.265813	0.20114	0.557125	0.396714	0.0323371	0.0206641	0.66127	0.671509	0.0977802	0.035912
1526	0.878605	0.882693	0.239815	0.155405	0.156348	0.258289	0.366688	0.157419	0.514597	0.310369	0.0948205	0.0906604	0.627641	0.793968	0.52221	0.285291
1527	0.888028	0.8677	0.174273	0.226084	0.184175	0.277673	0.288865	0.166331	0.524544	0.310207	0.0495401	0.0928178	0.618756	0.652122	0.00494049	0.00237859
1528	0.87843	0.850399	0.223636	0.280405	0.130285	0.189119	0.390461	0.224014	0.584877	0.333854	0.0844415	0.13168	0.48525	0.57631	0.0326258	0.0384922
1529	0.871911	0.852916	0.24926	0.216991	0.135615	0.21704	0.363615	0.23032	0.51438	0.351953	0.100158	0.0631355	0.406786	0.550934	0.0752769	0.109359
1530	0.876431	0.872396	0.250065	0.173362	0.162492	0.263842	0.442316	0.19411	0.619044	0.391866	0.0962856	0.0285146	0.484737	0.738152	0.0489601	0.0414225
1531	0.838822	0.837248	0.437155	0.260847	0.1395	0.23939	0.813951	0.358257	0.820731	0.490547	0.227691	0.0903148	0.16129	0.439533	0.134656	0.0635689
1532	0.831371	0.800829	0.409458	0.314681	0.108376	0.180148	0.697459	0.416785	0.714481	0.4655	0.208605	0.171994	0.164381	0.342816	0.0840693	0.0713079
1533	0.889784	0.871069	0.156357	0.143741	0.137283	0.215694	0.279504	0.204493	0.567073	0.417614	0.0386346	0.0365083	0.417314	0.617927	0.104423	0.195334
1534	0.893588	0.880935	0.145136	0.151419	0.17869	0.278695	0.273358	0.2141	0.577164	0.433612	0.0319868	0.0173165	0.552159	0.697864	0.32776	0.370067
1535	0.884601	0.867498	0.190648	0.146118	0.157285	0.249616	0.283269	0.16929	0.480358	0.319472	0.0596192	0.0680638	0.446969	0.639255	0.0300539	0.0257576
1536	0.845199	0.838607	0.408788	0.271593	0.11928	0.1989	0.614934	0.304003	0.629568	0.384002	0.207785	0.091098	0.196936	0.431839	0.176972	0.0579931
1537	0.894106	0.859362	0.145136	0.241645	0.173672	0.251214	0.233841	0.162833	0.485403	0.279504	0.0319868	0.103051	0.671145	0.64255	0.00755876	0.014577
1538	0.887691	0.869869	0.18255	0.167647	0.20744	0.323846	0.321798	0.201493	0.560585	0.385941	0.0554428	0.0473833	0.629657	0.68735	0.0145004	0.0127559
1539	0.894991	0.890383	0.145136	0.145809	0.212512	0.340075	0.252658	0.200711	0.523895	0.3993	0.0319868	0.0165783	0.778893	0.773275	0.336227	0.247845
1540	0.859965	0.843736	0.294965	0.238425	0.254271	0.399221	0.591302	0.232011	0.716356	0.39219	0.16952	0.113825	0.364172	0.582673	0.15984	0.0599534
1541	0.825686	0.85081	0.464462	0.197395	0.127769	0.234355	0.854102	0.249493	0.834931	0.44223	0.263355	0.0479191	0.143999	0.611079	0.318821	0.0129506
1542	0.812799	0.808353	0.475569	0.31794	0.130295	0.224583	0.848581	0.42535	0.807972	0.499273	0.283436	0.127218	0.126786	0.3715	0.615807	0.405442
1543	0.85028	0.834366	0.338966	0.282638	0.141697	0.230968	0.604956	0.385885	0.689901	0.47972	0.155899	0.107664	0.290364	0.458936	0.216398	0.199904
1544	0.884841	0.875171	0.172658	0.145852	0.188601	0.298902	0.295859	0.188446	0.566568	0.383787	0.0485376	0.0530948	0.50438	0.753321	0.107588	0.00604232
1545	0.821262	0.796536	0.42197	0.313708	0.110279	0.183326	0.576018	0.321844	0.569668	0.362995	0.224028	0.131385	0.175227	0.39404	0.289861	0.19155
1546	0.808056	0.773623	0.482278	0.377377	0.0899696	0.149442	0.702459	0.419797	0.645931	0.420415	0.28308	0.173317	0.111217	0.278065	0.615446	0.519072
1547	0.895161	0.910832	0.145136	0.147009	0.280748	0.462699	0.25588	0.208286	0.526346	0.411258	0.0319868	0.00941899	1	1	0.15984	0.0599534
1548	0.87097	0.875237	0.278055	0.136609	0.110126	0.18373	0.49702	0.175295	0.628271	0.350714	0.112972	0.118169	0.384919	0.617338	0.0153488	0.0105858
1549	0.895458	0.913203	0.145136	0.147009	0.225899	0.37441	0.278589	0.228953	0.58913	0.464853	0.0319868	0.00941899	0.956913	0.963291	0.108253	0.0311638
1550	0.894606	0.889039	0.145136	0.156428	0.328074	0.518827	0.280888	0.198991	0.574497	0.389712	0.0319868	0.111866	0.935905	0.916899	0.433452	0.279822
1551	0.895232	0.905122	0.145136	0.147009	0.182402	0.298541	0.24082	0.194277	0.495639	0.383733	0.0319868	0.00941899	0.930373	0.952399	0.115599	0.100596
1552	0.894883	0.902452	0.145136	0.14041	0.297318	0.487943	0.260516	0.196507	0.537591	0.388257	0.0319868	0.0496368	0.91591	0.939214	0.17387	0.126251
1553	0.895028	0.902555	0.145136	0.144952	0.240894	0.392912	0.244272	0.195586	0.498162	0.382979	0.0319868	0.0221937	0.906186	0.940246	0.180952	0.108567
1554	0.895513	0.902144	0.145136	0.147009	0.2022	0.328935	0.239548	0.19455	0.488575	0.380932	0.0319868	0.00941899	0.912509	0.89043	0.234466	0.0785022
1555	0.895333	0.891022	0.145136	0.147009	0.205298	0.327287	0.259645	0.208535	0.530311	0.408942	0.0319868	0.00941899	0.845515	0.827342	0.390445	0.510825
1556	0.892335	0.874132	0.159698	0.145087	0.218564	0.343298	0.303136	0.217945	0.600303	0.442338	0.0405622	0.0204249	0.589223	0.711436	0.346804	0.139761
1557	0.874647	0.855135	0.21126	0.13806	0.245217	0.395815	0.389419	0.163713	0.571181	0.330137	0.16574	0.211972	0.562035	0.701395	0.0290758	0.0237858
1558	0.870211	0.869636	0.263275	0.179601	0.155646	0.252002	0.443342	0.173378	0.601096	0.340587	0.10422	0.103094	0.38301	0.644868	0.0978921	0.0727758
1559	0.87761	0.869549	0.209415	0.164161	0.16849	0.267575	0.293954	0.160413	0.459309	0.304282	0.0716878	0.026073	0.476621	0.678281	0.0170737	0.00578578
1560	0.838925	0.812727	0.361902	0.278348	0.149127	0.232807	0.665583	0.351447	0.745477	0.423539	0.169843	0.227424	0.230768	0.442535	0.315053	0.221142
1561	0.835501	0.818439	0.380766	0.240027	0.115889	0.191731	0.651951	0.304518	0.68846	0.424832	0.218336	0.110697	0.194051	0.455057	0.388197	0.241204
1562	0.893611	0.885728	0.145136	0.146924	0.178903	0.283204	0.285435	0.227529	0.608664	0.465607	0.0319868	0.0113024	0.585881	0.69966	0.284124	0.213881
1563	0.890764	0.886392	0.160834	0.140068	0.231426	0.373119	0.278723	0.203114	0.549845	0.407487	0.0414524	0.0515202	0.682698	0.769141	0.00947148	0.00872725
1564	0.890725	0.886313	0.159852	0.152266	0.188811	0.302166	0.292608	0.213758	0.578894	0.429572	0.0407983	0.0141939	0.674459	0.764362	0.010999	0.00875786
1565	0.892937	0.877687	0.145136	0.195802	0.144733	0.222816	0.252286	0.192552	0.525337	0.369297	0.0319868	0.0434325	0.665046	0.713844	0.0290758	0.013358
1566	0.893582	0.896347	0.148057	0.146813	0.214641	0.346384	0.257502	0.20572	0.519426	0.403986	0.0336938	0.0106398	0.725825	0.802788	0.0804516	0.0342201
1567	0.894057	0.893156	0.145136	0.145189	0.249095	0.400629	0.304691	0.242486	0.647084	0.494371	0.0319868	0.0205844	0.665558	0.716698	0.336227	0.247845
1568	0.851358	0.834934	0.282982	0.257456	0.123569	0.19232	0.519766	0.143052	0.61681	0.277673	0.233766	0.218667	0.270155	0.536468	0.0550348	0.0389284
1569	0.860137	0.860178	0.320821	0.246567	0.132677	0.210842	0.564292	0.228119	0.68536	0.39903	0.149501	0.0576591	0.367991	0.659092	0.22217	0.0560056
1570	0.827536	0.830838	0.468038	0.276136	0.11684	0.201558	0.797106	0.259523	0.754559	0.367196	0.297109	0.113271	0.138702	0.471485	0.51888	0.125735
1571	0.847548	0.854696	0.36215	0.178684	0.11159	0.190609	0.567097	0.184885	0.619909	0.331269	0.178068	0.0409663	0.224032	0.606114	0.236763	0.0234535
1572	0.831475	0.803268	0.446549	0.335414	0.136382	0.219818	0.742595	0.418216	0.724501	0.455373	0.245457	0.168053	0.181867	0.339057	0.23929	0.214549
1573	0.879184	0.860499	0.228233	0.230287	0.186596	0.284217	0.415841	0.2193	0.636128	0.412604	0.0810295	0.0380481	0.422462	0.630281	0.022434	0.013358
1574	0.875341	0.867337	0.246736	0.146943	0.159265	0.259521	0.460218	0.215287	0.654437	0.435658	0.0964888	0.00980344	0.368222	0.646991	0.0398126	0.0241204
1575	0.865004	0.84158	0.28531	0.26996	0.291944	0.451675	0.517445	0.259436	0.668421	0.38955	0.120045	0.115629	0.408175	0.567277	0.0430945	0.00902193
1576	0.869332	0.844463	0.277159	0.273582	0.247254	0.379933	0.515473	0.248937	0.671088	0.377269	0.114526	0.119052	0.432806	0.563365	0.0530005	0.0389284
1577	0.882597	0.867593	0.219103	0.147111	0.271493	0.426656	0.45303	0.242075	0.73935	0.502235	0.0789026	0.0177051	0.434044	0.680506	0.0110299	0.00243401
1578	0.83322	0.786395	0.401879	0.336234	0.104505	0.162902	0.686886	0.418615	0.715923	0.453542	0.197427	0.201631	0.184038	0.317652	0.170549	0.154838
1579	0.876375	0.854986	0.255698	0.235006	0.283317	0.434095	0.451661	0.241513	0.646147	0.417883	0.105914	0.06698	0.42273	0.606861	0.0477699	0.00819755
1580	0.895076	0.870905	0.145136	0.158271	0.202842	0.309865	0.272041	0.204493	0.570389	0.407757	0.0319868	0.0191815	0.534979	0.683012	0.179849	0.244036
1581	0.871719	0.861454	0.260291	0.178241	0.226661	0.361581	0.466662	0.234443	0.634758	0.417398	0.119461	0.0339644	0.410732	0.659271	0.151918	0.0470908
1582	0.861236	0.858073	0.368031	0.205862	0.23435	0.390747	0.532996	0.184641	0.642903	0.367735	0.178172	0.0474876	0.377239	0.682485	0.0849208	0.016622
1583	0.853498	0.838199	0.390307	0.23928	0.216045	0.358662	0.767588	0.390813	0.797088	0.504282	0.196649	0.0987951	0.232471	0.495138	0.0804516	0.0342201
1584	0.84106	0.807387	0.409584	0.305699	0.293308	0.468655	0.770073	0.421655	0.78988	0.490224	0.228018	0.14444	0.217362	0.414805	0.336227	0.247845
1585	0.833482	0.808215	0.38777	0.323646	0.142741	0.223847	0.60843	0.302526	0.620846	0.308753	0.201934	0.285069	0.237562	0.397106	0.169146	0.169099
1586	0.872066	0.850478	0.243765	0.248006	0.162715	0.250262	0.356122	0.248636	0.498883	0.351306	0.0935761	0.088233	0.484787	0.585424	0.0762049	0.0755257
1587	0.846279	0.819664	0.351987	0.266386	0.20768	0.334127	0.605938	0.339657	0.684279	0.454565	0.159185	0.0922063	0.252733	0.44448	0.0760562	0.0697662
1588	0.871362	0.852417	0.267435	0.194599	0.236912	0.375787	0.515406	0.285478	0.698407	0.469432	0.109264	0.0629167	0.352985	0.582404	0.0792187	0.0381759
1589	0.860274	0.830995	0.300866	0.302727	0.18819	0.291335	0.509915	0.364587	0.632884	0.448586	0.129679	0.113226	0.340308	0.446745	0.128587	0.127948

## Sheet: CCDM
FID	area	type2010	type2022
0	2	D	A
1	1	A	A
2	2	C	A
3	4	E	D
4	4	F	F
5	4	E	D
6	4	E	E
7	4	E	E
8	0	E	D
9	0	E	D
10	4	E	D
11	0	F	E
12	0	F	E
13	0	F	F
14	4	E	D
15	4	F	E
16	4	F	E
17	4	F	D
18	3	C	D
19	1	B	A
20	4	E	D
21	3	D	D
22	2	C	C
23	3	E	D
24	2	C	A
25	2	E	C
26	1	A	A
27	2	A	A
28	2	C	A
29	2	D	A
30	2	D	C
31	2	A	A
32	2	A	A
33	2	A	A
34	0	C	C
35	0	C	F
36	4	D	D
37	4	D	D
38	2	D	C
39	0	D	F
40	4	D	C
41	0	C	E
42	0	E	D
43	2	D	A
44	0	C	E
45	2	A	A
46	2	D	A
47	4	D	A
48	3	E	C
49	1	B	B
50	0	F	E
51	1	E	D
52	2	A	A
53	2	D	C
54	2	C	A
55	4	D	C
56	0	E	E
57	2	D	C
58	3	D	D
59	4	E	D
60	4	E	E
61	4	E	C
62	4	F	C
63	1	C	C
64	1	D	C
65	2	D	C
66	0	C	F
67	3	E	D
68	3	D	D
69	2	E	E
70	4	E	D
71	4	E	D
72	4	E	D
73	4	E	E
74	4	D	C
75	3	D	D
76	4	E	D
77	3	C	C
78	4	E	D
79	0	F	E
80	4	E	E
81	0	F	E
82	0	F	E
83	0	F	E
84	4	F	F
85	4	F	E
86	4	C	C
87	0	F	F
88	4	E	D
89	4	D	D
90	4	F	E
91	2	C	A
92	2	A	C
93	0	F	F
94	0	E	D
95	4	E	E
96	4	E	D
97	4	C	A
98	0	E	B
99	4	E	D
100	4	E	E
101	4	F	E
102	0	E	E
103	4	D	D
104	0	E	E
105	0	E	D
106	4	E	D
107	4	F	E
108	4	F	D
109	4	C	A
110	0	F	F
111	4	F	E
112	4	E	C
113	0	F	E
114	0	F	E
115	4	F	E
116	4	C	A
117	0	F	F
118	0	E	E
119	0	E	C
120	4	F	E
121	4	F	E
122	3	C	C
123	2	A	A
124	0	D	E
125	0	F	F
126	0	F	F
127	0	F	D
128	0	F	D
129	0	F	F
130	3	C	A
131	4	F	E
132	0	F	E
133	0	F	F
134	4	C	C
135	0	F	F
136	0	F	F
137	0	A	A
138	0	F	F
139	0	F	F
140	0	E	F
141	0	F	D
142	0	F	C
143	3	C	A
144	4	E	C
145	0	F	F
146	0	F	C
147	0	F	D
148	0	F	F
149	4	E	D
150	0	F	F
151	3	C	A
152	2	C	A
153	0	E	D
154	4	E	D
155	4	F	D
156	4	E	D
157	4	E	D
158	4	E	C
159	3	E	C
160	3	C	A
161	3	D	A
162	4	E	D
163	3	C	A
164	3	C	C
165	0	F	E
166	3	E	C
167	3	C	A
168	4	E	A
169	4	F	A
170	3	A	A
172	4	F	E
173	4	F	E
174	4	F	E
175	4	C	C
176	2	E	C
177	1	C	C
179	0	E	E
180	0	F	D
181	3	C	A
182	0	F	E
183	4	E	E
184	0	A	A
185	0	F	E
186	0	F	F
187	0	C	F
188	4	F	E
189	4	E	E
190	0	F	F
191	4	F	E
192	0	F	E
193	0	C	C
194	0	E	D
195	3	C	A
196	0	E	E
197	0	F	E
198	0	F	E
199	0	F	F
200	4	E	D
201	0	C	F
202	2	D	A
203	0	A	A
204	2	D	A
205	2	A	A
206	2	D	A
207	0	D	F
208	0	C	D
209	4	E	D
210	4	C	C
211	4	E	E
212	0	F	E
213	0	F	E
214	3	D	D
215	3	D	D
216	2	D	D
217	2	E	C
218	4	E	D
219	4	F	E
220	4	D	D
221	4	E	E
222	2	A	A
223	0	E	C
224	0	D	C
225	4	F	E
226	4	F	C
227	0	D	D
228	4	A	C
229	4	F	E
230	4	F	E
231	4	F	E
232	4	E	A
233	4	E	D
234	0	F	E
235	3	A	A
236	0	F	E
237	0	F	F
238	4	D	A
239	2	C	A
240	3	E	C
241	0	E	F
242	0	F	F
243	0	F	C
244	0	F	F
245	0	F	F
246	0	F	F
247	0	F	F
248	4	E	D
249	0	F	C
250	4	E	D
251	0	F	E
252	0	F	E
253	4	F	E
254	3	C	A
255	4	E	D
256	4	F	E
257	4	C	C
258	4	B	A
259	4	C	A
260	4	E	C
261	4	F	E
262	0	E	E
263	4	E	D
264	0	D	D
265	0	F	E
266	4	D	C
267	4	E	E
268	3	E	E
269	0	F	F
270	0	F	F
271	4	F	F
272	2	E	A
273	0	F	E
274	4	E	C
275	0	E	C
276	0	F	C
277	0	D	C
278	0	E	C
279	4	E	E
280	0	E	D
281	0	A	A
282	3	C	C
283	0	C	F
284	4	E	D
285	4	D	A
286	1	B	A
287	0	C	F
288	1	D	A
289	4	E	A
290	2	C	A
291	2	A	A
292	0	A	C
293	2	D	A
294	1	A	A
295	2	A	A
296	0	A	C
297	4	E	D
298	4	F	D
299	4	F	E
300	1	C	A
301	2	F	D
302	2	E	E
303	1	E	C
304	2	E	D
305	2	E	A
306	4	E	C
307	4	F	F
308	4	E	D
309	2	E	C
310	0	D	F
311	3	C	A
312	0	E	D
314	0	D	C
315	0	F	F
316	2	A	A
317	1	A	A
318	4	D	A
319	2	D	A
320	2	F	A
321	2	D	A
322	2	D	C
323	0	E	E
324	4	F	F
325	4	F	E
326	3	C	C
327	4	D	E
328	3	E	A
329	0	F	F
330	0	E	F
331	0	A	C
332	0	A	C
333	2	C	C
334	0	E	E
335	4	E	E
336	4	F	E
337	4	E	E
338	0	A	C
339	4	D	C
340	4	E	D
341	4	D	C
342	0	E	D
343	4	E	C
344	0	F	E
345	4	E	D
346	1	C	A
347	0	F	F
348	4	E	E
349	4	E	E
350	0	F	F
351	0	D	F
352	0	E	D
353	4	E	E
354	3	E	A
355	4	A	A
356	4	E	D
357	0	D	D
358	2	C	A
359	0	C	F
360	4	F	D
361	1	D	D
362	2	D	C
363	2	D	D
364	0	C	D
365	2	D	A
366	2	D	C
367	4	E	C
368	0	B	D
369	0	B	D
370	2	F	D
371	4	E	D
372	2	F	E
373	2	E	D
374	4	F	E
375	2	D	A
376	2	A	A
377	4	F	E
378	3	C	C
379	0	D	F
380	2	E	A
381	4	E	D
382	2	F	D
383	2	E	D
384	0	F	F
385	2	E	A
386	2	E	A
387	2	F	D
388	2	E	C
389	1	A	A
390	3	E	A
391	4	E	A
392	2	D	A
393	1	D	B
394	1	D	B
395	1	A	A
396	2	D	C
397	1	B	A
398	2	E	E
399	1	B	A
400	1	D	C
401	2	E	E
402	2	D	C
403	3	E	F
404	4	E	E
405	4	E	E
406	4	F	F
407	2	C	C
408	2	C	C
409	0	B	D
410	2	F	D
411	4	E	E
412	3	F	E
413	1	C	C
414	4	E	E
415	2	E	D
416	2	E	D
417	4	D	E
418	2	D	D
419	2	D	D
420	4	F	F
421	2	E	D
422	3	E	E
423	4	E	E
424	0	D	D
425	2	D	C
426	4	E	E
427	4	E	F
428	2	D	A
429	2	A	A
430	1	B	A
431	2	E	D
432	1	A	A
433	2	E	C
434	2	E	E
435	2	D	C
436	2	D	D
437	2	A	A
438	2	F	F
439	2	D	C
440	0	F	E
441	4	E	E
442	2	E	E
443	0	E	E
444	0	D	C
445	0	B	D
446	5	B	A
447	2	C	A
448	4	C	D
449	4	F	D
450	2	C	D
451	2	E	E
452	2	C	C
453	1	C	A
454	0	B	B
455	1	C	A
456	2	E	D
457	5	A	A
458	0	B	B
459	5	B	B
460	0	B	C
461	5	A	A
462	3	D	C
463	5	B	B
464	1	D	A
465	0	B	B
466	2	C	A
467	1	C	C
468	1	C	C
469	0	C	D
470	0	B	E
471	0	B	E
472	1	A	C
473	1	A	A
474	0	C	D
475	0	B	D
476	3	D	D
477	1	C	C
478	0	E	E
479	0	C	D
480	2	D	C
481	2	C	C
482	3	D	C
483	0	C	D
484	4	E	D
485	4	D	D
486	4	E	E
487	3	D	C
488	4	D	D
489	1	C	C
490	4	E	E
491	4	E	E
492	2	D	D
493	4	E	D
494	2	D	D
495	0	A	A
496	0	D	D
497	2	A	A
498	2	C	A
499	0	E	E
500	4	E	E
501	0	E	F
502	4	D	D
503	0	A	A
504	2	A	A
505	4	D	D
506	4	C	D
507	4	E	E
508	2	C	C
509	4	E	D
510	2	E	C
511	2	D	D
512	4	F	F
513	4	E	E
514	4	F	F
515	0	E	F
516	0	E	F
517	4	F	F
518	4	D	A
519	0	D	F
520	4	E	D
521	0	B	B
522	2	C	C
523	4	E	E
524	4	F	E
525	2	E	C
526	4	E	D
527	2	C	A
528	2	A	C
529	2	D	C
530	2	E	D
531	4	E	E
532	4	E	E
533	0	E	D
534	0	D	E
535	4	D	D
536	4	E	D
537	0	E	F
538	4	D	C
539	3	D	C
540	4	D	D
541	0	E	F
542	0	E	F
543	0	D	C
544	0	D	C
545	0	D	E
546	0	C	D
547	2	D	C
548	2	D	D
549	0	C	D
550	4	E	D
551	4	E	F
552	0	E	E
553	4	E	F
554	3	E	E
555	3	D	D
556	4	E	E
557	4	F	F
558	2	F	F
559	2	E	D
560	4	E	E
561	0	E	C
562	2	E	D
563	2	D	C
564	4	D	E
565	2	E	D
566	4	E	E
567	4	E	F
568	2	D	C
569	4	D	D
570	4	E	D
571	0	F	F
572	2	C	C
573	3	D	C
574	4	F	D
575	4	E	E
576	2	D	D
577	4	F	F
578	4	E	E
579	4	F	E
580	4	D	D
581	4	E	D
582	4	D	D
583	4	E	F
584	4	E	F
585	4	E	E
586	4	E	F
587	2	D	C
588	4	E	E
589	1	D	C
590	2	D	D
591	4	E	D
592	0	E	F
593	2	E	A
594	0	D	C
595	4	D	E
596	1	C	C
597	4	D	E
598	2	E	A
599	2	D	C
600	2	A	A
601	2	E	E
602	2	C	C
603	0	B	B
604	2	D	D
605	4	F	E
606	2	A	A
607	2	F	C
608	4	D	C
609	0	C	D
610	4	C	A
611	0	B	B
612	0	A	A
614	1	A	A
615	2	C	A
616	1	D	A
617	3	B	A
618	0	B	E
619	0	B	B
620	4	E	D
621	4	D	C
622	0	E	E
623	2	C	A
624	4	E	F
625	0	E	F
626	2	E	D
627	4	E	E
628	3	D	C
629	4	E	D
630	2	E	E
631	4	E	E
632	1	D	A
633	0	E	E
634	3	D	C
635	1	D	A
636	0	E	F
637	1	D	A
638	1	C	A
639	2	D	D
640	1	A	A
641	2	C	A
642	2	C	A
643	2	D	C
644	2	D	C
645	1	A	A
646	2	C	C
647	2	C	A
648	2	E	D
649	2	D	C
650	0	A	A
651	2	C	A
652	0	E	D
653	0	D	E
654	2	E	D
655	0	D	E
656	2	A	A
657	2	E	F
658	4	D	A
659	2	A	A
660	0	B	D
661	0	D	D
662	2	D	A
663	2	E	C
664	0	B	D
665	2	C	D
666	2	E	A
667	1	A	A
668	1	A	A
669	2	F	C
670	2	D	C
671	2	C	C
672	1	D	D
673	2	D	A
674	2	B	A
675	1	D	A
676	2	A	A
677	0	C	F
678	2	D	C
679	0	C	C
680	1	C	A
681	1	C	A
682	0	B	A
683	2	D	A
684	1	E	A
685	2	D	C
686	2	C	A
687	1	A	A
688	2	F	A
689	2	C	C
690	2	E	D
691	4	D	D
693	0	F	E
694	4	F	E
695	0	F	D
696	0	F	E
697	0	F	F
698	0	F	F
699	0	F	F
700	0	F	E
701	0	F	E
702	4	E	E
703	4	F	E
704	4	F	E
705	4	F	F
706	4	E	E
707	3	D	D
708	0	E	F
709	4	A	E
711	0	F	F
712	0	C	E
713	1	C	C
714	0	A	A
715	0	F	F
716	3	E	F
717	0	F	F
718	3	E	D
719	2	C	A
720	0	A	A
721	2	A	A
722	2	D	C
723	2	D	C
724	3	E	E
725	4	F	F
726	4	E	D
727	0	F	F
728	2	A	A
729	4	F	F
730	4	E	F
731	2	D	D
732	4	E	D
733	0	D	E
734	3	C	A
735	3	C	A
736	4	F	E
737	4	F	F
738	0	F	F
739	0	F	F
740	0	E	F
741	3	C	C
742	4	C	B
743	0	C	C
744	0	C	E
745	2	A	C
746	3	A	A
747	3	E	D
748	4	D	D
749	4	E	F
750	4	E	C
751	4	F	E
752	4	E	D
753	0	F	F
754	0	E	F
755	0	E	F
756	0	E	F
757	0	E	F
758	4	E	E
759	0	E	F
760	0	E	F
761	0	F	E
762	0	F	E
763	4	F	E
764	0	E	E
765	4	F	F
766	4	E	E
767	0	E	F
768	0	E	F
769	3	C	C
770	3	C	C
771	1	A	A
772	4	C	C
773	3	C	E
774	0	E	F
775	0	E	F
776	4	E	E
777	0	E	F
778	0	E	F
779	4	E	D
780	0	F	F
781	0	F	F
782	4	E	E
783	3	C	C
784	4	C	C
785	4	C	C
786	3	C	A
787	4	E	D
788	4	F	E
789	4	F	E
790	4	E	E
791	0	F	F
792	4	E	E
793	0	F	F
794	4	F	E
795	3	D	D
796	0	E	D
797	0	F	E
798	0	F	E
799	4	E	D
800	0	F	F
801	0	F	F
802	0	E	D
803	0	C	C
804	2	C	C
805	0	F	F
806	4	E	D
807	4	E	E
808	4	F	E
809	1	C	C
810	4	A	A
811	2	E	D
812	2	E	C
813	2	F	E
814	2	E	D
815	2	F	E
816	4	F	F
817	0	F	F
818	2	D	A
819	0	A	A
820	2	C	A
821	4	E	D
822	0	E	E
823	4	F	E
824	4	E	E
825	4	E	E
826	0	F	F
827	0	E	F
828	4	E	E
829	0	E	E
830	4	A	D
831	1	C	A
832	2	A	A
833	4	F	E
834	0	D	E
835	0	E	F
836	0	D	C
837	0	D	D
838	0	E	E
839	0	E	D
840	4	F	F
841	4	E	E
842	0	E	F
843	4	D	C
844	4	D	C
845	4	D	A
846	4	A	A
847	0	D	F
848	2	C	A
849	0	E	F
850	0	D	F
851	4	E	F
852	4	E	E
853	4	E	F
854	0	E	F
855	0	E	F
856	0	D	E
857	0	E	D
858	2	D	C
859	4	F	E
860	4	E	E
861	0	F	E
862	0	E	E
863	4	E	D
864	4	E	D
865	0	E	D
866	0	F	E
867	0	E	D
868	0	F	E
869	1	C	C
870	2	A	A
871	0	D	E
872	2	D	D
873	4	F	D
874	0	F	E
875	4	D	D
876	4	F	E
877	4	F	E
878	4	E	D
879	4	F	F
880	4	E	C
881	0	D	F
882	0	F	E
883	0	F	E
884	4	D	D
885	0	C	E
886	0	D	F
887	0	D	E
888	0	D	E
889	0	F	E
890	0	D	E
891	0	E	E
892	0	F	E
893	4	E	E
894	3	E	E
895	4	F	E
896	4	D	C
897	3	C	C
898	3	D	A
899	0	C	E
900	0	D	E
901	0	D	C
902	0	C	E
903	3	C	E
904	4	C	D
905	0	D	E
906	0	E	E
907	0	E	F
908	4	D	E
909	4	E	F
910	4	C	E
911	4	C	E
912	0	C	D
913	0	D	F
914	0	D	F
915	4	D	E
916	0	C	E
917	0	C	E
918	0	C	E
919	0	E	C
920	0	F	E
921	2	A	A
922	2	C	A
923	0	A	A
924	0	C	D
925	3	C	A
926	2	A	A
927	2	D	D
928	4	D	D
929	4	F	F
930	4	F	E
931	4	F	E
932	4	F	E
933	4	F	E
934	4	E	D
935	2	D	C
936	2	E	D
937	2	E	C
938	2	F	D
939	2	D	A
940	4	E	C
941	4	E	D
942	4	F	D
943	2	C	C
945	0	C	D
946	2	E	C
947	0	C	D
948	2	C	A
949	2	E	D
950	2	C	A
951	2	C	A
952	2	D	D
953	2	D	C
954	4	D	F
955	4	A	E
956	0	E	E
957	0	E	F
958	4	F	E
959	4	A	E
960	3	D	D
961	0	C	C
962	0	D	F
963	4	E	F
964	4	E	F
965	4	D	E
966	0	E	E
967	4	D	E
968	0	D	E
969	0	E	E
970	3	C	E
971	0	E	F
972	4	E	F
973	0	F	F
974	4	E	F
975	0	D	E
976	4	D	E
977	2	C	D
978	0	D	E
979	4	D	D
980	0	D	E
981	0	D	D
982	4	E	F
983	4	E	F
984	2	C	C
985	0	D	C
986	3	C	A
987	0	F	F
988	0	E	E
989	4	E	D
990	0	F	F
991	4	D	A
992	4	C	C
993	3	C	C
994	2	A	A
995	4	C	A
996	0	A	A
997	2	A	A
998	0	C	D
999	2	D	C
1000	2	E	A
1001	2	C	A
1002	2	A	D
1003	2	E	D
1004	4	E	F
1005	4	E	F
1006	2	E	D
1007	2	E	E
1008	2	E	E
1009	2	D	A
1010	4	E	E
1011	2	D	C
1012	4	E	E
1013	2	C	C
1014	4	A	D
1015	0	E	F
1016	0	D	F
1017	0	D	F
1018	0	E	F
1019	0	E	F
1020	4	D	E
1021	4	E	F
1022	4	D	E
1023	0	E	E
1024	0	E	E
1025	0	E	F
1026	4	E	F
1027	0	E	F
1028	0	D	F
1029	0	E	F
1030	0	E	F
1031	4	D	F
1032	0	E	F
1033	4	D	E
1034	4	E	F
1035	0	E	F
1036	0	D	F
1037	3	C	A
1038	0	C	E
1039	0	F	F
1040	3	D	C
1041	0	E	E
1042	0	E	E
1043	4	D	A
1044	4	E	F
1045	4	D	D
1046	4	E	E
1047	4	E	E
1048	0	E	E
1049	4	D	D
1050	4	E	D
1051	0	E	E
1052	4	E	D
1053	0	D	C
1054	0	E	D
1055	0	D	D
1056	4	E	D
1057	4	F	E
1058	0	E	E
1059	0	F	D
1060	4	E	E
1061	4	D	E
1062	0	E	D
1063	0	E	E
1064	0	F	F
1065	0	F	F
1066	0	E	E
1067	0	F	F
1068	4	F	F
1069	4	E	E
1070	4	E	F
1071	0	E	E
1072	4	E	E
1073	0	F	F
1074	0	C	C
1075	0	D	D
1076	4	E	D
1077	4	D	A
1078	4	F	E
1079	4	D	D
1080	4	E	D
1081	4	E	E
1082	0	E	F
1083	0	D	E
1084	0	F	E
1085	0	D	E
1086	4	A	A
1087	0	A	A
1088	0	A	A
1089	0	A	A
1090	0	A	A
1091	0	A	A
1092	0	D	E
1093	2	A	A
1094	0	B	C
1095	0	D	E
1096	0	C	D
1097	0	C	D
1098	4	A	A
1099	0	A	A
1100	0	A	A
1101	0	A	C
1102	0	A	B
1103	4	D	E
1104	4	E	D
1105	4	D	C
1106	1	D	C
1107	4	E	D
1108	4	D	C
1109	4	E	D
1110	3	D	C
1111	4	E	C
1112	0	E	D
1113	0	E	E
1114	4	E	D
1115	0	F	D
1116	0	C	D
1117	4	E	F
1118	3	C	C
1119	3	C	A
1120	2	D	A
1121	4	A	C
1122	4	F	C
1123	3	D	D
1124	4	E	A
1125	0	A	D
1126	3	F	E
1127	0	F	F
1128	0	F	E
1129	4	F	F
1130	4	F	D
1131	0	F	E
1132	0	F	F
1133	0	C	D
1134	4	F	E
1135	0	D	E
1136	4	F	F
1137	0	D	E
1138	0	E	F
1139	4	D	E
1140	2	D	A
1141	4	F	D
1142	0	D	E
1143	4	F	F
1144	4	F	F
1145	4	D	E
1146	2	E	A
1147	2	D	D
1148	3	D	D
1149	4	E	E
1150	4	E	E
1151	4	E	E
1152	4	E	E
1153	0	E	E
1154	4	E	C
1155	4	E	C
1156	0	D	E
1157	4	D	A
1158	2	C	C
1159	1	A	C
1160	0	D	E
1161	4	E	D
1162	4	D	D
1163	2	E	E
1164	0	D	E
1165	4	D	E
1166	4	F	F
1167	4	E	E
1168	2	D	A
1169	4	E	D
1170	0	D	E
1171	4	E	D
1172	4	E	E
1173	4	F	E
1174	4	E	D
1175	4	E	E
1176	1	D	C
1177	2	F	E
1178	4	E	D
1179	0	E	E
1180	4	E	E
1182	4	E	D
1183	4	E	F
1184	4	E	D
1185	0	D	E
1186	2	F	D
1187	1	A	A
1188	1	C	A
1189	4	F	F
1190	4	E	F
1191	2	E	E
1192	2	C	D
1193	2	E	A
1194	0	D	F
1195	1	C	A
1196	2	D	D
1197	4	F	E
1198	4	E	E
1199	1	D	A
1200	4	F	D
1201	4	A	E
1202	2	A	A
1203	2	E	A
1204	1	C	A
1205	2	A	A
1206	0	D	F
1207	0	C	E
1208	0	C	E
1209	1	A	A
1210	2	F	A
1212	4	F	F
1213	4	E	D
1214	1	C	C
1215	2	D	D
1216	2	A	A
1217	4	C	E
1218	2	D	D
1219	2	C	A
1220	0	D	E
1221	0	D	F
1222	0	D	F
1223	0	D	F
1224	0	F	F
1225	0	D	D
1226	0	F	F
1227	0	F	D
1228	0	E	E
1229	2	D	C
1230	3	D	A
1231	0	D	D
1232	4	A	A
1233	4	F	D
1234	0	D	E
1235	4	E	D
1236	0	D	C
1237	1	A	A
1238	2	D	D
1239	0	B	D
1240	0	B	D
1241	4	C	D
1242	0	C	D
1243	4	F	C
1244	0	F	E
1245	2	D	C
1246	4	D	A
1247	4	E	D
1248	2	D	A
1249	2	A	A
1250	2	F	F
1251	2	E	D
1252	0	F	E
1253	4	F	E
1254	2	E	A
1255	0	C	C
1256	0	C	C
1257	0	D	D
1258	0	E	E
1259	4	E	F
1260	2	D	C
1262	4	E	D
1263	2	E	D
1264	4	D	E
1265	4	E	F
1266	3	D	C
1267	4	F	E
1268	3	E	C
1269	2	F	D
1270	4	D	E
1271	2	A	C
1272	0	C	E
1273	3	E	A
1274	4	E	E
1275	4	D	D
1276	4	C	D
1277	4	E	D
1278	4	E	E
1279	2	E	C
1280	3	F	D
1281	4	E	E
1282	4	C	A
1283	2	C	C
1284	4	E	E
1285	2	E	D
1286	4	E	E
1287	4	F	E
1288	4	F	F
1289	4	E	D
1290	2	F	C
1291	2	D	A
1292	4	E	D
1293	4	F	E
1294	4	F	D
1295	4	E	D
1296	4	D	C
1297	0	F	D
1298	4	E	E
1299	4	E	F
1300	0	E	C
1301	4	E	D
1302	0	C	C
1303	0	D	D
1304	0	D	D
1306	4	A	C
1307	2	A	A
1308	2	C	D
1309	2	C	D
1310	2	D	D
1311	4	E	E
1312	0	D	D
1313	2	D	E
1314	4	D	D
1315	2	A	A
1316	4	F	E
1317	4	F	D
1318	0	C	C
1319	2	C	C
1320	4	F	D
1321	4	F	F
1322	2	E	D
1323	2	E	E
1324	4	F	E
1325	4	E	D
1326	4	F	E
1327	2	F	D
1328	3	F	E
1329	3	F	D
1330	4	F	D
1331	4	F	E
1332	0	F	E
1333	0	D	D
1334	2	D	A
1335	0	E	E
1336	2	A	A
1338	4	E	D
1339	4	E	E
1340	2	D	C
1341	2	D	C
1342	2	D	C
1343	2	F	E
1344	0	C	E
1345	2	D	A
1346	1	C	A
1347	2	D	C
1348	3	D	A
1349	1	D	A
1350	2	A	A
1351	2	E	C
1352	2	D	A
1353	2	D	A
1354	2	E	D
1355	3	F	E
1356	4	E	D
1357	1	D	A
1358	1	C	C
1359	4	E	E
1360	4	E	D
1361	4	E	D
1362	2	E	E
1363	4	E	E
1364	2	E	E
1365	0	F	E
1366	0	E	E
1367	4	E	D
1368	0	E	E
1369	0	E	E
1370	4	D	E
1371	0	A	A
1372	0	A	A
1373	0	A	A
1374	0	E	E
1375	0	E	E
1376	0	E	E
1377	2	D	C
1378	0	E	E
1379	0	E	E
1380	4	E	D
1381	4	E	D
1382	4	E	D
1383	0	E	F
1384	0	E	D
1385	4	D	D
1386	3	F	E
1387	3	E	D
1388	1	C	A
1389	0	A	A
1390	2	A	A
1391	4	F	E
1392	0	E	F
1393	0	E	F
1394	4	D	E
1395	4	D	D
1396	0	E	F
1397	0	E	F
1398	3	E	C
1399	4	E	E
1400	0	E	E
1401	0	E	E
1402	0	F	E
1403	4	E	E
1404	4	F	E
1405	4	F	E
1406	4	E	E
1407	4	E	D
1408	4	F	E
1409	3	E	C
1410	0	E	D
1411	2	E	D
1412	3	E	A
1413	4	F	D
1414	0	E	C
1415	0	F	E
1416	4	E	E
1417	0	F	F
1418	0	E	E
1419	0	F	F
1420	4	E	E
1421	3	D	E
1422	0	E	E
1423	4	E	D
1424	4	E	D
1425	0	F	E
1426	4	F	E
1427	3	D	D
1428	2	E	C
1429	2	D	C
1430	4	F	E
1431	4	F	E
1432	4	F	D
1433	4	F	D
1434	0	E	E
1435	4	D	D
1436	2	A	A
1437	4	F	F
1438	0	E	D
1439	0	F	F
1440	4	F	D
1441	0	E	E
1442	4	F	E
1443	4	E	D
1444	4	F	E
1445	4	F	D
1446	0	F	F
1447	4	F	D
1448	3	E	E
1449	4	F	E
1450	3	E	D
1451	4	E	D
1452	4	A	F
1453	0	E	E
1454	0	E	F
1455	0	F	F
1456	0	F	F
1457	0	F	E
1458	2	E	D
1459	4	E	E
1460	0	F	E
1461	2	F	C
1462	2	F	E
1463	2	E	D
1464	3	F	E
1465	4	E	E
1466	4	E	D
1467	4	E	E
1468	2	E	D
1469	2	C	A
1470	2	E	D
1471	2	A	A
1472	2	A	A
1473	2	A	A
1474	4	E	D
1475	3	D	D
1476	2	E	D
1477	2	E	C
1478	2	D	D
1479	2	A	A
1480	4	F	E
1481	4	F	F
1482	4	D	E
1490	0	F	F
1491	4	E	F
1492	0	F	F
1493	0	F	F
1494	0	F	F
1495	0	F	F
1496	0	F	E
1497	1	D	D
1498	4	F	D
1499	2	D	C
1500	2	C	A
1501	4	F	F
1502	0	F	F
1503	4	F	F
1504	2	D	C
1505	4	F	E
1506	0	F	F
1507	4	E	F
1508	4	F	F
1509	0	F	E
1510	4	E	E
1511	1	A	A
1512	2	D	A
1513	1	A	A
1514	2	C	A
1515	0	E	D
1516	4	E	E
1517	0	E	E
1518	0	E	E
1519	0	D	D
1520	4	D	D
1521	2	E	D
1522	2	E	A
1523	4	F	E
1524	4	E	E
1525	1	A	A
1526	2	D	A
1527	2	C	A
1528	2	D	D
1529	4	D	D
1530	2	D	A
1531	4	E	D
1532	4	D	D
1533	2	A	A
1534	2	A	A
1535	2	C	A
1536	4	E	D
1537	2	A	C
1538	1	C	A
1539	2	A	A
1540	2	E	D
1541	4	F	C
1542	4	F	E
1543	4	E	E
1544	2	A	C
1545	4	E	D
1546	4	F	E
1547	1	A	A
1548	0	C	E
1549	0	C	E
1550	0	C	E
1551	0	A	C
1552	0	A	C
1553	1	A	A
1554	1	A	A
1555	0	A	A
1556	2	C	A
1557	2	D	A
1558	2	D	A
1559	2	C	A
1560	4	E	E
1561	4	E	D
1562	2	A	A
1563	1	C	A
1564	2	C	A
1565	1	A	C
1566	1	A	A
1567	2	A	A
1568	3	D	A
1569	2	E	D
1570	4	F	D
1571	2	E	C
1572	3	F	E
1573	2	C	A
1574	2	D	A
1575	2	D	C
1576	2	D	D
1577	2	C	A
1578	4	E	E
1579	2	D	C
1580	1	A	A
1581	2	E	C
1582	2	E	C
1583	2	E	D
1584	4	F	F
1585	4	E	E
1586	2	D	D
1587	4	E	D
1588	2	D	D
1589	2	E	E
1590	0	A	F
1591	0	A	F

## Sheet: SOM
FID	fenqu	som10	SOM22
0	2	3	4
1	1	4	4
2	2	4	4
3	4	1	1
4	4	1	5
5	4	1	3
6	4	1	1
7	4	1	1
8	0	1	1
9	0	5	5
10	4	1	7
11	0	1	1
12	0	5	5
13	0	5	5
14	4	1	1
15	4	1	1
16	4	1	5
17	4	1	3
18	3	4	3
19	1	4	4
20	4	1	1
21	3	3	4
22	2	4	4
23	3	1	1
24	2	4	4
25	2	1	3
26	1	4	4
27	2	4	4
28	2	4	4
29	2	4	4
30	2	4	3
31	2	4	4
32	2	4	4
33	2	4	4
34	0	2	7
35	0	7	7
36	4	3	7
37	4	3	3
38	2	1	4
39	0	1	4
40	4	1	7
41	0	1	4
42	0	1	7
43	2	3	4
44	0	4	4
45	2	4	3
46	2	3	4
47	4	1	3
48	3	1	3
49	1	4	4
50	0	5	5
51	1	1	3
52	2	4	4
53	2	3	3
54	2	4	3
55	4	3	3
56	0	1	1
57	2	3	3
58	3	3	3
59	4	1	3
60	4	1	1
61	4	3	3
62	4	1	3
63	1	4	4
64	1	3	3
65	2	3	4
66	0	4	4
67	3	1	1
68	3	3	3
69	2	1	1
70	4	1	1
71	4	1	1
72	4	1	1
73	4	1	1
74	4	3	3
75	3	1	1
76	4	1	1
77	3	4	4
78	4	3	1
79	0	5	5
80	4	3	1
81	0	5	5
82	0	5	1
83	0	5	5
84	4	1	5
85	4	1	1
86	4	4	4
87	0	5	5
88	4	7	7
89	4	3	3
90	4	1	1
91	2	4	4
92	2	4	4
93	0	5	5
94	0	5	7
95	4	7	7
96	4	3	3
97	4	4	4
98	0	7	2
99	4	3	3
100	4	1	1
101	4	7	7
102	0	7	7
103	4	3	3
104	0	7	7
105	0	7	7
106	4	3	3
107	4	5	1
108	4	1	7
109	4	4	4
110	0	1	1
111	4	1	1
112	4	1	3
113	0	1	1
114	0	1	7
115	4	1	1
116	4	4	4
117	0	5	5
118	0	1	1
119	0	7	2
120	4	5	5
121	4	1	1
122	3	4	4
123	2	4	4
124	0	3	1
125	0	5	5
126	0	5	5
127	0	7	2
128	0	5	7
129	0	5	5
130	3	4	4
131	4	5	1
132	0	5	5
133	0	5	5
134	4	4	4
135	0	5	5
136	0	5	5
137	0	1	5
138	0	5	5
139	0	1	5
140	0	1	4
141	0	5	1
142	0	5	3
143	3	4	4
144	4	1	3
145	0	5	3
146	0	1	3
147	0	1	3
148	0	5	3
149	4	1	3
150	0	5	5
151	3	4	4
152	2	4	4
153	0	2	7
154	4	3	3
155	4	5	4
156	4	1	1
157	4	1	1
158	4	3	4
159	3	3	4
160	3	4	4
161	3	3	4
162	4	1	1
163	3	4	4
164	3	4	4
165	0	1	1
166	3	3	4
167	3	4	4
168	4	8	8
169	4	8	8
170	3	4	4
172	4	5	7
173	4	5	1
174	4	5	7
175	4	2	2
176	2	1	3
177	1	4	4
179	0	1	1
180	0	1	3
181	3	4	4
182	0	5	1
183	4	1	1
184	0	1	1
185	0	5	1
186	0	5	3
187	0	3	4
188	4	5	1
189	4	1	1
190	0	5	4
191	4	1	1
192	0	1	1
193	0	2	3
194	0	7	7
195	3	4	4
196	0	7	1
197	0	5	5
198	0	1	5
199	0	5	5
200	4	3	3
201	0	2	2
202	2	3	4
203	0	2	2
204	2	3	3
205	2	4	4
206	2	1	3
207	0	3	3
208	0	4	4
209	4	1	3
210	4	4	3
211	4	1	1
212	0	5	5
213	0	5	5
214	3	4	3
215	3	3	3
216	2	3	3
217	2	3	3
218	4	1	3
219	4	5	1
220	4	3	1
221	4	1	1
222	2	4	4
223	0	7	2
224	0	7	2
225	4	5	7
226	4	1	3
227	0	2	2
228	4	2	7
229	4	1	1
230	4	1	1
231	4	7	7
232	4	8	8
233	4	1	1
234	0	5	5
235	3	4	4
236	0	5	5
237	0	5	5
238	4	4	4
239	2	4	4
240	3	1	3
241	0	1	4
242	0	5	4
243	0	5	4
244	0	1	3
245	0	5	3
246	0	5	4
247	0	5	4
248	4	1	3
249	0	5	3
250	4	1	3
251	0	5	1
252	0	5	5
253	4	1	1
254	3	4	4
255	4	3	3
256	4	5	1
257	4	3	4
258	4	2	7
259	4	4	4
260	4	3	3
261	4	1	1
262	0	1	1
263	4	1	1
264	0	1	5
265	0	5	5
266	4	3	3
267	4	1	1
268	3	1	1
269	0	5	5
270	0	5	1
271	4	1	1
272	2	1	4
273	0	5	1
274	4	3	4
275	0	7	2
276	0	1	7
277	0	2	2
278	0	7	2
279	4	7	7
280	0	7	7
281	0	4	4
282	3	4	4
283	0	2	2
284	4	3	3
285	4	3	4
286	1	4	4
287	0	3	4
288	1	1	4
289	4	3	4
290	2	4	4
291	2	4	4
292	0	4	4
293	2	4	4
294	1	4	2
295	2	3	4
296	0	3	4
297	4	1	7
298	4	1	4
299	4	8	8
300	1	4	3
301	2	1	4
302	2	3	3
303	1	3	4
304	2	1	3
305	2	3	4
306	4	1	3
307	4	8	8
308	4	3	8
309	2	3	4
310	0	3	4
311	3	3	3
312	0	7	7
314	0	1	7
315	0	1	8
316	2	4	4
317	1	4	4
318	4	3	4
319	2	3	3
320	2	1	8
321	2	3	4
322	2	3	3
323	0	1	1
324	4	1	1
325	4	1	8
326	3	4	3
327	4	1	1
328	3	3	4
329	0	3	4
330	0	4	4
331	0	4	4
332	0	4	4
333	2	3	3
334	0	1	5
335	4	1	1
336	4	1	1
337	4	1	1
338	0	4	4
339	4	7	7
340	4	1	1
341	4	7	3
342	0	7	7
343	4	7	7
344	0	1	1
345	4	1	1
346	1	3	4
347	0	1	5
348	4	1	1
349	4	7	7
350	0	1	5
351	0	3	3
352	0	1	1
353	4	1	7
354	3	1	3
355	4	4	8
356	4	3	3
357	0	7	7
358	2	4	4
359	0	4	4
360	4	1	8
361	1	3	3
362	2	4	4
363	2	1	1
364	0	4	3
365	2	1	3
366	2	1	3
367	4	3	4
368	0	4	4
369	0	4	4
370	2	1	4
371	4	3	4
372	2	1	5
373	2	3	4
374	4	1	1
375	2	4	4
376	2	3	4
377	4	1	7
378	3	7	7
379	0	3	3
380	2	1	4
381	4	1	1
382	2	1	3
383	2	1	1
384	0	1	5
385	2	1	4
386	2	1	3
387	2	1	4
388	2	1	3
389	1	3	4
390	3	8	8
391	4	8	4
392	2	3	4
393	1	3	4
394	1	3	4
395	1	4	4
396	2	7	4
397	1	4	4
398	2	3	1
399	1	4	4
400	1	3	4
401	2	7	7
402	2	3	4
403	3	1	5
404	4	7	7
405	4	7	1
406	4	1	1
407	2	3	4
408	2	4	4
409	0	4	4
410	2	1	3
411	4	1	1
412	3	1	1
413	1	4	4
414	4	7	7
415	2	7	3
416	2	7	3
417	4	7	3
418	2	3	3
419	2	3	3
420	4	5	5
421	2	7	3
422	3	7	1
423	4	8	1
424	0	7	7
425	2	3	4
426	4	3	1
427	4	1	1
428	2	3	4
429	2	4	4
430	1	4	4
431	2	7	3
432	1	4	4
433	2	1	4
434	2	7	1
435	2	3	4
436	2	3	3
437	2	4	4
438	2	7	1
439	2	4	4
440	0	7	7
441	4	1	5
442	2	3	1
443	0	7	7
444	0	7	2
445	0	1	3
446	5	2	2
447	2	4	4
448	4	2	7
449	4	1	3
450	2	3	3
451	2	1	5
452	2	4	4
453	1	4	4
454	0	2	2
455	1	4	4
456	2	3	3
457	5	2	2
458	0	2	2
459	5	2	2
460	0	3	4
461	5	2	2
462	3	4	4
463	5	2	2
464	1	3	3
465	0	2	2
466	2	4	4
467	1	4	4
468	1	4	3
469	0	2	2
470	0	2	2
471	0	2	2
472	1	4	4
473	1	4	4
474	0	2	2
475	0	2	2
476	3	3	3
477	1	4	4
478	0	3	3
479	0	2	3
480	2	3	3
481	2	3	4
482	3	4	4
483	0	2	7
484	4	7	7
485	4	7	3
486	4	7	3
487	3	3	4
488	4	3	3
489	1	4	4
490	4	1	1
491	4	7	3
492	2	3	3
493	4	1	1
494	2	3	3
495	0	4	4
496	0	3	3
497	2	4	4
498	2	4	4
499	0	7	7
500	4	7	7
501	0	7	5
502	4	7	3
503	0	4	3
504	2	2	4
505	4	7	3
506	4	7	3
507	4	7	3
508	2	4	4
509	4	7	3
510	2	1	3
511	2	3	3
512	4	5	5
513	4	1	1
514	4	1	1
515	0	7	1
516	0	7	5
517	4	7	5
518	4	4	4
519	0	3	4
520	4	3	3
521	0	2	2
522	2	4	4
523	4	1	1
524	4	1	7
525	2	3	4
526	4	3	3
527	2	4	4
528	2	4	4
529	2	3	3
530	2	1	3
531	4	7	1
532	4	7	1
533	0	7	3
534	0	7	7
535	4	7	3
536	4	7	4
537	0	7	7
538	4	3	4
539	3	7	7
540	4	7	3
541	0	7	1
542	0	7	1
543	0	3	7
544	0	2	4
545	0	4	4
546	0	3	7
547	2	3	4
548	2	3	3
549	0	2	2
550	4	7	3
551	4	1	5
552	0	1	1
553	4	7	1
554	3	1	1
555	3	3	3
556	4	3	3
557	4	5	5
558	2	5	5
559	2	1	3
560	4	3	1
561	0	7	2
562	2	1	1
563	2	3	4
564	4	7	1
565	2	3	3
566	4	7	7
567	4	7	1
568	2	3	4
569	4	7	3
570	4	1	3
571	0	7	1
572	2	4	4
573	3	7	7
574	4	7	3
575	4	7	7
576	2	3	3
577	4	7	1
578	4	7	1
579	4	1	1
580	4	7	2
581	4	7	3
582	4	7	7
583	4	7	5
584	4	1	5
585	4	7	1
586	4	7	1
587	2	3	3
588	4	7	7
589	1	4	4
590	2	3	3
591	4	1	1
592	0	7	1
593	2	3	4
594	0	7	2
595	4	7	7
596	1	4	4
597	4	7	1
598	2	3	4
599	2	3	3
600	2	4	4
601	2	1	1
602	2	4	3
603	0	2	2
604	2	3	3
605	4	1	1
606	2	4	4
607	2	1	4
608	4	7	2
609	0	2	2
610	4	4	4
611	0	2	2
612	0	2	2
614	1	4	4
615	2	4	4
616	1	4	4
617	3	2	7
618	0	2	2
619	0	2	2
620	4	3	3
621	4	7	3
622	0	7	1
623	2	4	4
624	4	7	5
625	0	7	5
626	2	3	4
627	4	7	1
628	3	3	3
629	4	1	3
630	2	3	1
631	4	7	1
632	1	4	4
633	0	7	1
634	3	3	3
635	1	4	4
636	0	4	4
637	1	3	4
638	1	3	4
639	2	7	4
640	1	4	4
641	2	4	3
642	2	4	3
643	2	4	4
644	2	4	4
645	1	4	3
646	2	3	4
647	2	4	3
648	2	7	3
649	2	3	3
650	0	2	2
651	2	3	4
652	0	4	4
653	0	3	4
654	2	7	4
655	0	1	2
656	2	4	2
657	2	7	1
658	4	3	4
659	2	4	3
660	0	2	4
661	0	3	4
662	2	4	4
663	2	3	4
664	0	2	2
665	2	4	4
666	2	3	4
667	1	3	4
668	1	4	4
669	2	1	3
670	2	4	4
671	2	4	4
672	1	3	4
673	2	3	3
674	2	4	2
675	1	3	4
676	2	4	3
677	0	4	4
678	2	3	3
679	0	4	4
680	1	4	3
681	1	4	4
682	0	2	2
683	2	3	3
684	1	3	3
685	2	3	3
686	2	4	3
687	1	4	4
688	2	1	4
689	2	4	3
690	2	7	7
691	4	7	7
693	0	5	1
694	4	5	1
695	0	5	1
696	0	5	5
697	0	5	5
698	0	5	5
699	0	5	5
700	0	5	5
701	0	5	1
702	4	5	1
703	4	1	1
704	4	5	1
705	4	5	1
706	4	7	1
707	3	3	3
708	0	1	5
709	4	5	1
711	0	5	5
712	0	4	4
713	1	4	4
714	0	4	4
715	0	5	5
716	3	1	5
717	0	5	5
718	3	3	3
719	2	4	4
720	0	1	7
721	2	4	4
722	2	3	4
723	2	3	4
724	3	5	1
725	4	5	5
726	4	1	1
727	0	5	5
728	2	4	4
729	4	1	5
730	4	1	5
731	2	3	3
732	4	1	1
733	0	1	1
734	3	4	4
735	3	4	4
736	4	5	1
737	4	5	5
738	0	5	5
739	0	5	5
740	0	3	5
741	3	4	4
742	4	4	4
743	0	4	4
744	0	4	4
745	2	4	4
746	3	4	4
747	3	7	3
748	4	3	1
749	4	1	5
750	4	3	3
751	4	5	3
752	4	1	3
753	0	5	5
754	0	5	1
755	0	5	5
756	0	5	1
757	0	5	1
758	4	7	5
759	0	5	1
760	0	5	1
761	0	5	5
762	0	1	5
763	4	5	1
764	0	1	1
765	4	5	5
766	4	1	1
767	0	5	5
768	0	5	5
769	3	4	4
770	3	4	4
771	1	4	4
772	4	4	4
773	3	3	3
774	0	5	1
775	0	5	1
776	4	7	1
777	0	5	1
778	0	5	1
779	4	3	3
780	0	1	1
781	0	1	5
782	4	7	1
783	3	4	4
784	4	4	4
785	4	4	4
786	3	4	4
787	4	3	3
788	4	1	1
789	4	1	1
790	4	3	1
791	0	5	5
792	4	1	1
793	0	5	5
794	4	5	5
795	3	1	1
796	0	1	1
797	0	5	5
798	0	1	1
799	4	3	3
800	0	5	5
801	0	5	1
802	0	1	1
803	0	4	4
804	2	4	4
805	0	5	5
806	4	1	3
807	4	7	3
808	4	1	1
809	1	4	4
810	4	4	4
811	2	3	3
812	2	3	3
813	2	1	3
814	2	5	3
815	2	1	1
816	4	5	5
817	0	5	5
818	2	3	4
819	0	2	5
820	2	4	4
821	4	1	3
822	0	7	7
823	4	7	1
824	4	1	1
825	4	7	7
826	0	7	5
827	0	7	1
828	4	7	1
829	0	7	7
830	4	2	7
831	1	4	4
832	2	4	4
833	4	1	7
834	0	7	7
835	0	7	7
836	0	7	2
837	0	7	7
838	0	7	7
839	0	7	7
840	4	7	7
841	4	7	7
842	0	1	1
843	4	7	2
844	4	3	4
845	4	4	4
846	4	4	4
847	0	2	1
848	2	4	4
849	0	1	7
850	0	7	7
851	4	7	7
852	4	1	1
853	4	7	7
854	0	7	7
855	0	5	1
856	0	7	7
857	0	7	7
858	2	4	4
859	4	1	1
860	4	7	7
861	0	7	7
862	0	7	7
863	4	3	7
864	4	7	7
865	0	7	7
866	0	5	5
867	0	7	7
868	0	5	7
869	1	4	4
870	2	4	4
871	0	1	4
872	2	7	7
873	4	1	3
874	0	5	5
875	4	3	3
876	4	7	7
877	4	1	1
878	4	1	1
879	4	5	5
880	4	3	3
881	0	2	1
882	0	7	7
883	0	1	5
884	4	7	7
885	0	7	2
886	0	1	7
887	0	7	2
888	0	7	7
889	0	5	5
890	0	7	7
891	0	7	7
892	0	1	5
893	4	7	1
894	3	7	1
895	4	1	1
896	4	4	4
897	3	4	4
898	3	4	4
899	0	4	4
900	0	2	7
901	0	1	3
902	0	1	7
903	3	1	3
904	4	1	3
905	0	1	7
906	0	1	1
907	0	1	1
908	4	1	1
909	4	1	1
910	4	7	2
911	4	3	3
912	0	7	3
913	0	1	7
914	0	1	7
915	4	1	7
916	0	1	2
917	0	7	2
918	0	7	2
919	0	7	2
920	0	1	7
921	2	4	4
922	2	4	4
923	0	4	4
924	0	3	4
925	3	4	4
926	2	4	4
927	2	3	4
928	4	3	3
929	4	1	1
930	4	7	1
931	4	1	1
932	4	7	7
933	4	1	1
934	4	3	3
935	2	3	4
936	2	3	3
937	2	1	3
938	2	1	3
939	2	3	4
940	4	1	3
941	4	7	7
942	4	1	7
943	2	4	4
945	0	3	4
946	2	1	3
947	0	4	4
948	2	4	4
949	2	7	3
950	2	1	3
951	2	3	4
952	2	3	3
953	2	2	3
954	4	2	5
955	4	2	1
956	0	7	7
957	0	7	5
958	4	1	1
959	4	2	1
960	3	3	3
961	0	4	4
962	0	1	1
963	4	1	1
964	4	1	1
965	4	1	7
966	0	7	7
967	4	1	7
968	0	1	7
969	0	7	7
970	3	3	3
971	0	1	5
972	4	1	1
973	0	5	5
974	4	1	1
975	0	1	7
976	4	1	3
977	2	3	4
978	0	1	1
979	4	1	1
980	0	1	7
981	0	1	1
982	4	5	1
983	4	5	5
984	2	4	4
985	0	4	4
986	3	4	4
987	0	1	1
988	0	1	1
989	4	1	3
990	0	5	5
991	4	4	4
992	4	4	4
993	3	4	4
994	2	3	4
995	4	2	4
996	0	4	2
997	2	3	4
998	0	7	4
999	2	3	3
1000	2	3	4
1001	2	4	4
1002	2	4	4
1003	2	7	3
1004	4	7	7
1005	4	7	1
1006	2	3	3
1007	2	1	1
1008	2	1	1
1009	2	3	4
1010	4	1	1
1011	2	3	3
1012	4	1	1
1013	2	4	4
1014	4	2	1
1015	0	1	3
1016	0	1	8
1017	0	1	8
1018	0	1	1
1019	0	1	1
1020	4	1	1
1021	4	1	1
1022	4	3	3
1023	0	1	1
1024	0	1	1
1025	0	1	1
1026	4	1	7
1027	0	1	1
1028	0	1	3
1029	0	5	8
1030	0	1	1
1031	4	1	3
1032	0	1	1
1033	4	1	3
1034	4	5	3
1035	0	1	1
1036	0	1	7
1037	3	4	4
1038	0	2	4
1039	0	7	7
1040	3	3	4
1041	0	7	7
1042	0	7	7
1043	4	7	3
1044	4	7	1
1045	4	7	7
1046	4	7	1
1047	4	7	7
1048	0	7	7
1049	4	7	7
1050	4	7	7
1051	0	7	7
1052	4	7	7
1053	0	7	2
1054	0	7	7
1055	0	7	7
1056	4	3	3
1057	4	1	1
1058	0	7	7
1059	0	1	3
1060	4	7	3
1061	4	7	1
1062	0	7	2
1063	0	7	7
1064	0	7	5
1065	0	7	1
1066	0	7	7
1067	0	1	1
1068	4	7	1
1069	4	3	1
1070	4	7	1
1071	0	7	1
1072	4	7	7
1073	0	7	1
1074	0	2	7
1075	0	7	7
1076	4	7	3
1077	4	3	4
1078	4	1	1
1079	4	3	3
1080	4	1	1
1081	4	7	7
1082	0	7	1
1083	0	7	7
1084	0	7	7
1085	0	2	1
1086	4	2	7
1087	0	2	2
1088	0	2	4
1089	0	2	2
1090	0	2	2
1091	0	2	2
1092	0	2	2
1093	2	2	2
1094	0	2	7
1095	0	2	2
1096	0	2	4
1097	0	2	4
1098	4	2	4
1099	0	2	2
1100	0	2	4
1101	0	2	7
1102	0	2	2
1103	4	7	1
1104	4	7	7
1105	4	7	7
1106	1	3	3
1107	4	7	7
1108	4	2	2
1109	4	7	7
1110	3	1	3
1111	4	7	7
1112	0	7	7
1113	0	7	7
1114	4	1	3
1115	0	1	3
1116	0	2	7
1117	4	7	1
1118	3	4	4
1119	3	4	4
1120	2	3	3
1121	4	4	3
1122	4	1	3
1123	3	3	3
1124	4	3	4
1125	0	2	1
1126	3	1	7
1127	0	5	1
1128	0	8	8
1129	4	5	8
1130	4	8	8
1131	0	8	8
1132	0	8	8
1133	0	4	1
1134	4	8	1
1135	0	8	8
1136	4	1	1
1137	0	8	8
1138	0	7	1
1139	4	3	1
1140	2	3	4
1141	4	8	8
1142	0	3	4
1143	4	5	8
1144	4	1	1
1145	4	8	8
1146	2	3	4
1147	2	3	3
1148	3	7	7
1149	4	7	7
1150	4	1	1
1151	4	1	1
1152	4	3	1
1153	0	7	7
1154	4	1	7
1155	4	7	7
1156	0	4	3
1157	4	7	4
1158	2	4	4
1159	1	3	4
1160	0	2	2
1161	4	7	7
1162	4	2	7
1163	2	3	1
1164	0	2	7
1165	4	7	7
1166	4	3	8
1167	4	1	1
1168	2	3	4
1169	4	3	3
1170	0	2	2
1171	4	3	3
1172	4	7	1
1173	4	1	1
1174	4	3	1
1175	4	7	1
1176	1	4	4
1177	2	1	1
1178	4	7	7
1179	0	7	7
1180	4	7	7
1182	4	7	3
1183	4	7	1
1184	4	7	7
1185	0	8	8
1186	2	1	3
1187	1	4	4
1188	1	4	4
1189	4	7	5
1190	4	7	5
1191	2	1	1
1192	2	4	4
1193	2	7	4
1194	0	1	4
1195	1	4	4
1196	2	3	3
1197	4	1	1
1198	4	7	7
1199	1	7	4
1200	4	8	8
1201	4	8	8
1202	2	4	4
1203	2	3	4
1204	1	4	4
1205	2	2	2
1206	0	7	4
1207	0	2	2
1208	0	3	4
1209	1	4	4
1210	2	8	8
1212	4	5	1
1213	4	7	7
1214	1	4	4
1215	2	3	3
1216	2	4	4
1217	4	2	7
1218	2	3	1
1219	2	4	4
1220	0	2	2
1221	0	8	8
1222	0	8	8
1223	0	8	8
1224	0	8	8
1225	0	8	8
1226	0	8	1
1227	0	8	8
1228	0	8	8
1229	2	3	4
1230	3	3	4
1231	0	8	7
1232	4	3	4
1233	4	3	4
1234	0	8	8
1235	4	8	4
1236	0	8	3
1237	1	4	3
1238	2	3	3
1239	0	2	2
1240	0	2	3
1241	4	2	7
1242	0	2	2
1243	4	1	7
1244	0	8	8
1245	2	4	4
1246	4	3	3
1247	4	1	3
1248	2	4	4
1249	2	4	4
1250	2	3	4
1251	2	3	3
1252	0	8	8
1253	4	8	8
1254	2	1	4
1255	0	2	2
1256	0	2	2
1257	0	2	2
1258	0	1	1
1259	4	7	1
1260	2	4	3
1262	4	1	3
1263	2	3	3
1264	4	7	1
1265	4	1	1
1266	3	3	4
1267	4	1	7
1268	3	3	3
1269	2	1	3
1270	4	2	7
1271	2	4	4
1272	0	4	4
1273	3	1	3
1274	4	1	1
1275	4	3	7
1276	4	7	7
1277	4	7	7
1278	4	3	1
1279	2	3	3
1280	3	1	3
1281	4	3	1
1282	4	7	4
1283	2	4	4
1284	4	3	1
1285	2	1	1
1286	4	1	7
1287	4	1	1
1288	4	1	7
1289	4	7	7
1290	2	1	3
1291	2	7	3
1292	4	7	7
1293	4	7	7
1294	4	7	7
1295	4	7	4
1296	4	3	4
1297	0	7	2
1298	4	7	7
1299	4	7	1
1300	0	7	2
1301	4	7	7
1302	0	2	2
1303	0	7	7
1304	0	2	3
1306	4	2	2
1307	2	3	4
1308	2	4	3
1309	2	7	7
1310	2	7	7
1311	4	1	1
1312	0	3	3
1313	2	3	1
1314	4	7	7
1315	2	4	4
1316	4	1	1
1317	4	1	3
1318	0	3	3
1319	2	4	4
1320	4	1	3
1321	4	1	1
1322	2	1	3
1323	2	1	1
1324	4	5	5
1325	4	1	1
1326	4	1	1
1327	2	5	3
1328	3	5	1
1329	3	1	4
1330	4	1	3
1331	4	5	1
1332	0	5	1
1333	0	3	1
1334	2	4	4
1335	0	7	4
1336	2	3	4
1338	4	1	3
1339	4	7	1
1340	2	4	4
1341	2	3	4
1342	2	1	3
1343	2	1	1
1344	0	7	3
1345	2	1	3
1346	1	4	4
1347	2	7	7
1348	3	7	7
1349	1	4	4
1350	2	4	4
1351	2	3	4
1352	2	3	4
1353	2	3	4
1354	2	7	3
1355	3	1	7
1356	4	7	7
1357	1	4	4
1358	1	4	3
1359	4	7	1
1360	4	7	7
1361	4	7	7
1362	2	1	1
1363	4	3	1
1364	2	1	1
1365	0	5	1
1366	0	5	1
1367	4	1	1
1368	0	5	5
1369	0	7	5
1370	4	3	1
1371	0	5	7
1372	0	5	2
1373	0	5	7
1374	0	5	7
1375	0	5	5
1376	0	5	2
1377	2	3	3
1378	0	5	1
1379	0	1	1
1380	4	1	1
1381	4	1	3
1382	4	1	3
1383	0	5	5
1384	0	5	1
1385	4	3	3
1386	3	5	5
1387	3	3	3
1388	1	4	4
1389	0	4	4
1390	2	4	4
1391	4	1	1
1392	0	5	1
1393	0	5	1
1394	4	1	1
1395	4	3	3
1396	0	5	1
1397	0	5	5
1398	3	3	4
1399	4	1	1
1400	0	5	1
1401	0	1	1
1402	0	5	1
1403	4	1	1
1404	4	1	1
1405	4	5	1
1406	4	5	1
1407	4	5	3
1408	4	5	1
1409	3	1	3
1410	0	1	1
1411	2	1	3
1412	3	1	4
1413	4	1	3
1414	0	1	3
1415	0	5	5
1416	4	1	1
1417	0	5	5
1418	0	1	1
1419	0	5	5
1420	4	5	5
1421	3	3	3
1422	0	1	5
1423	4	1	1
1424	4	1	1
1425	0	5	1
1426	4	1	5
1427	3	3	4
1428	2	1	3
1429	2	3	4
1430	4	1	5
1431	4	1	1
1432	4	5	1
1433	4	5	1
1434	0	5	5
1435	4	3	3
1436	2	3	3
1437	4	1	5
1438	0	1	1
1439	0	5	5
1440	4	1	1
1441	0	1	1
1442	4	1	1
1443	4	1	1
1444	4	1	1
1445	4	1	3
1446	0	5	5
1447	4	1	1
1448	3	3	1
1449	4	1	1
1450	3	3	3
1451	4	1	1
1452	4	5	5
1453	0	1	5
1454	0	5	5
1455	0	5	5
1456	0	5	5
1457	0	5	5
1458	2	1	1
1459	4	1	1
1460	0	5	5
1461	2	1	4
1462	2	1	1
1463	2	1	3
1464	3	1	1
1465	4	7	1
1466	4	3	3
1467	4	1	1
1468	2	3	1
1469	2	4	3
1470	2	1	1
1471	2	4	3
1472	2	3	3
1473	2	4	3
1474	4	3	3
1475	3	3	4
1476	2	3	4
1477	2	3	4
1478	2	3	3
1479	2	3	4
1480	4	1	1
1481	4	5	5
1482	4	3	1
1490	0	5	5
1491	4	5	5
1492	0	5	5
1493	0	5	5
1494	0	5	5
1495	0	5	5
1496	0	5	5
1497	1	3	3
1498	4	1	1
1499	2	3	3
1500	2	4	4
1501	4	5	5
1502	0	5	5
1503	4	5	5
1504	2	3	3
1505	4	5	1
1506	0	5	5
1507	4	1	5
1508	4	5	5
1509	0	5	5
1510	4	1	1
1511	1	3	4
1512	2	3	4
1513	1	3	3
1514	2	3	4
1515	0	1	3
1516	4	5	5
1517	0	7	1
1518	0	7	5
1519	0	7	1
1520	4	1	1
1521	2	3	3
1522	2	3	3
1523	4	3	3
1524	4	1	1
1525	1	4	4
1526	2	4	4
1527	2	4	4
1528	2	4	3
1529	4	3	3
1530	2	3	3
1531	4	1	1
1532	4	1	1
1533	2	4	3
1534	2	4	4
1535	2	4	4
1536	4	1	3
1537	2	4	3
1538	1	4	4
1539	2	4	4
1540	2	3	3
1541	4	1	3
1542	4	5	5
1543	4	1	1
1544	2	4	4
1545	4	1	1
1546	4	5	5
1547	1	3	4
1548	0	3	3
1549	0	4	4
1550	0	3	4
1551	0	4	4
1552	0	3	4
1553	1	4	4
1554	1	4	4
1555	0	4	4
1556	2	4	4
1557	2	3	4
1558	2	3	4
1559	2	4	4
1560	4	1	1
1561	4	1	1
1562	2	4	4
1563	1	4	4
1564	2	4	4
1565	1	4	4
1566	1	4	4
1567	2	4	4
1568	3	3	3
1569	2	3	3
1570	4	5	3
1571	2	1	3
1572	3	1	1
1573	2	3	4
1574	2	3	4
1575	2	3	4
1576	2	3	4
1577	2	3	4
1578	4	1	1
1579	2	3	4
1580	1	4	4
1581	2	3	4
1582	2	3	4
1583	2	1	1
1584	4	1	1
1585	4	1	1
1586	2	4	3
1587	4	3	1
1588	2	3	4
1589	2	3	1
1590	0		0
1591	0		0
