# Supplementary material for: Spatial structure evolution and ecosystem service relationship changes in urban-fringe-rural areas of megacities: Evidence from Suzhou, China
Source: PLoS One. 2025 Sep 24;20(9):e0332934. doi: 10.1371/journal.pone.0332934 (PMC12459847; doi:10.1371/journal.pone.0332934)
Supplement: S5 File — (ZIP) [file pone.0332934.s007.zip › S5_File.xls/Transfer matrix.xls]

## Sheet: suzhou
OBJECTID *	Value	Count			2010-2022	Rural area	Fringe area	City area			2010	2022	transfer
1	11	1620			Rural area	1620	1713	276	3609		rural2010	fringe2022	0.4746
2	12	1713			Fringe area	11	536	862	1409		rural2010	city2022	0.0765
3	13	276			City area	0	26	513	539		fringe2010	rural2022	0.0078
4	21	11				0.448878	0.474647	0.0764755			fringe2010	city2022	0.6118
5	22	536				0.00780696	0.380412	0.611781			city2010	rural2022	0
6	23	862				0	0.0482375	0.951763			city2010	fringe2022	0.0482
7	32	26				0.4489	0.4746	0.0765	1		rural2010	rural2022	0.4489
8	33	513				0.0078	0.3804	0.6118	1		fringe2010	fringe2022	0.3804
						0	0.0482	0.9518	1		city2010	city2022	0.9518
	2010	2022
0	3647	1961	-1686	-0.462298
1	1411	2481	1070	0.758327		0.690447
2	541	1696	1155	2.13494		0.508255
		6138	0.404203

## Sheet: 县级市层面
							FID	COUNTYNAME	area	乡村2022	边缘区2022	城市2022		乡村	边缘区	城市
							0	吴中区	2102.76	234	249	182	665	0.35188	0.374436	0.273684	0.64812
							1	吴江区	1224.78	470	427	162	1059	0.443815	0.403211	0.152975	0.556185
							2	太仓区	833.453	295	299	86	680	0.433824	0.439706	0.126471	0.566176
							3	常熟市	1288.71	478	495	165	1138	0.420035	0.434974	0.144991	0.579965
							4	姑苏区	79.4547	0	0	80	80	0	0	1	1
							5	张家港市	953.17	270	352	205	827	0.326481	0.425635	0.247884	0.673519
							6	昆山区	911.014	142	360	346	848	0.167453	0.424528	0.408019	0.832547
							7	相城区	476.443	50	193	151	394	0.126904	0.489848	0.383249	0.873096
							8	虎丘区	413.06	22	81	126	229	0.0960699	0.353712	0.550218	0.90393
							9	工业园区	278.555	0	25	193	218	0	0.114679	0.885321	1
							FID	乡村2010	边缘区2010	城市2010		乡村2010	边缘区2010	城市2010
							0	404	122	59	585	0.690598	0.208547	0.100855
							1	699	171	31	901	0.775805	0.189789	0.0344062
							2	465	149	34	648	0.717593	0.229938	0.0524691
							3	821	206	45	1072	0.765858	0.192164	0.0419776
							4	0	7	72	79	0	0.0886076	0.911392
							5	523	217	50	790	0.662025	0.274684	0.0632911
							6	400	230	112	742	0.539084	0.309973	0.150943
							7	190	132	30	352	0.539773	0.375	0.0852273
							8	112	74	37	223	0.502242	0.331839	0.165919
							9	33	103	71	207	0.15942	0.497585	0.342995
							FID	COUNTYNAME	乡村2010	边缘区2010	城市2010	乡村2022	边缘区2022	城市2022
							0	吴中区	0.690598	0.208547	0.100855	0.35188	0.374436	0.273684	-0.338719	0.165889	0.17283
							1	吴江区	0.775805	0.189789	0.0344062	0.443815	0.403211	0.152975	-0.33199	0.213421	0.118568
							2	太仓区	0.717593	0.229938	0.0524691	0.433824	0.439706	0.126471	-0.283769	0.209768	0.0740015
							3	常熟市	0.765858	0.192164	0.0419776	0.420035	0.434974	0.144991	-0.345823	0.242809	0.103014
							4	姑苏区	0	0.0886076	0.911392	0	0	1	0	-0.0886076	0.0886076
							5	张家港市	0.662025	0.274684	0.0632911	0.326481	0.425635	0.247884	-0.335544	0.150951	0.184593
							6	昆山区	0.539084	0.309973	0.150943	0.167453	0.424528	0.408019	-0.371631	0.114555	0.257075
							7	相城区	0.539773	0.375	0.0852273	0.126904	0.489848	0.383249	-0.412869	0.114848	0.298021
							8	虎丘区	0.502242	0.331839	0.165919	0.0960699	0.353712	0.550218	-0.406172	0.0218732	0.384299
							9	工业园区	0.15942	0.497585	0.342995	0	0.114679	0.885321	-0.15942	-0.382906	0.542326
