# Supplementary material for: Spatial structure evolution and ecosystem service relationship changes in urban-fringe-rural areas of megacities: Evidence from Suzhou, China
Source: PLoS One. 2025 Sep 24;20(9):e0332934. doi: 10.1371/journal.pone.0332934 (PMC12459847; doi:10.1371/journal.pone.0332934)
Supplement: S6 File — (ZIP) [file pone.0332934.s008.zip]

Archive with 52 entries (49 files):
- S6_File.mpk/info/
- S6_File.mpk/info/arc.dir
- S6_File.mpk/info/arc0000.dat
- S6_File.mpk/info/arc0000.nit
- S6_File.mpk/info/arc0001.dat
- S6_File.mpk/info/arc0001.nit
- S6_File.mpk/info/arc0002.dat
- S6_File.mpk/info/arc0002.nit
- S6_File.mpk/info/arc0003.dat
- S6_File.mpk/info/arc0003.nit
- S6_File.mpk/info/arc0004.dat
- S6_File.mpk/info/arc0004.nit
- S6_File.mpk/info/arc0005.dat
- S6_File.mpk/info/arc0005.nit
- S6_File.mpk/info/arc0006.dat
- S6_File.mpk/info/arc0006.nit
- S6_File.mpk/info/arc0007.dat
- S6_File.mpk/info/arc0007.nit
- S6_File.mpk/info/arc0008.dat
- S6_File.mpk/info/arc0008.nit
- S6_File.mpk/info/arc0009.dat
- S6_File.mpk/info/arc0009.nit
- S6_File.mpk/info/arc0010.dat
- S6_File.mpk/info/arc0010.nit
- S6_File.mpk/info/arc0011.dat
- S6_File.mpk/info/arc0011.nit
- S6_File.mpk/info/arc0012.dat
- S6_File.mpk/info/arc0012.nit
- S6_File.mpk/info/arc0013.dat
- S6_File.mpk/info/arc0013.nit
- S6_File.mpk/info/arc0014.dat
- S6_File.mpk/info/arc0014.nit
- S6_File.mpk/result2010.aux.xml
- S6_File.mpk/result2010/
- S6_File.mpk/result2010/dblbnd.adf
- S6_File.mpk/result2010/hdr.adf
- S6_File.mpk/result2010/metadata.xml
- S6_File.mpk/result2010/prj.adf
- S6_File.mpk/result2010/sta.adf
- S6_File.mpk/result2010/vat.adf
- S6_File.mpk/result2010/w001001.adf
- S6_File.mpk/result2010/w001001x.adf
- S6_File.mpk/result2022.aux.xml
- S6_File.mpk/result2022/
- S6_File.mpk/result2022/dblbnd.adf
- S6_File.mpk/result2022/hdr.adf
- S6_File.mpk/result2022/metadata.xml
- S6_File.mpk/result2022/prj.adf
- S6_File.mpk/result2022/sta.adf
- S6_File.mpk/result2022/vat.adf
- S6_File.mpk/result2022/w001001.adf
- S6_File.mpk/result2022/w001001x.adf
