# Supplementary material for: Spatial structure evolution and ecosystem service relationship changes in urban-fringe-rural areas of megacities: Evidence from Suzhou, China
Source: PLoS One. 2025 Sep 24;20(9):e0332934. doi: 10.1371/journal.pone.0332934 (PMC12459847; doi:10.1371/journal.pone.0332934)
Supplement: S6 File — (ZIP) [file pone.0332934.s008.zip › S6_File.mpk/result2010/metadata.xml]

<?xml version="1.0" encoding="UTF-8"?>
<metadata xml:lang="zh"><Esri><CreaDate>20240605</CreaDate><CreaTime>09352300</CreaTime><ArcGISFormat>1.0</ArcGISFormat><SyncOnce>TRUE</SyncOnce><DataProperties><lineage><Process ToolSource="c:\program files\arcgis\pro\Resources\ArcToolbox\toolboxes\Spatial Analyst Tools.tbx\ExtractByMask" Date="20240605" Time="093523">ExtractByMask result2010 jiangsu_city G:\苏州识别结果\result2010 Inside "40166114.0883537 3404518.82864991 40682047.630569 3890360.2604849 PROJCS["Xian_1980_3_Degree_GK_Zone_40",GEOGCS["GCS_Xian_1980",DATUM["D_Xian_1980",SPHEROID["Xian_1980",6378140.0,298.257]],PRIMEM["Greenwich",0.0],UNIT["Degree",0.0174532925199433]],PROJECTION["Gauss_Kruger"],PARAMETER["False_Easting",40500000.0],PARAMETER["False_Northing",0.0],PARAMETER["Central_Meridian",120.0],PARAMETER["Scale_Factor",1.0],PARAMETER["Latitude_Of_Origin",0.0],UNIT["Meter",1.0]]"</Process></lineage></DataProperties></Esri></metadata>
