# Supplementary material for: Spatial structure evolution and ecosystem service relationship changes in urban-fringe-rural areas of megacities: Evidence from Suzhou, China
Source: PLoS One. 2025 Sep 24;20(9):e0332934. doi: 10.1371/journal.pone.0332934 (PMC12459847; doi:10.1371/journal.pone.0332934)
Supplement: S6 File — (ZIP) [file pone.0332934.s008.zip › S6_File.mpk/result2022.aux.xml]

<PAMDataset>
  <SRS>PROJCS["Xian_1980_3_Degree_GK_Zone_40",GEOGCS["GCS_Xian_1980",DATUM["Xian_1980",SPHEROID["Xian_1980",6378140.0,298.257,AUTHORITY["EPSG","7049"]],AUTHORITY["EPSG","6610"]],PRIMEM["Greenwich",0.0,AUTHORITY["EPSG","8901"]],UNIT["Degree",0.0174532925199433,AUTHORITY["EPSG","9102"]],AUTHORITY["EPSG","4610"]],PROJECTION["Transverse_Mercator",AUTHORITY["Esri","43005"]],PARAMETER["False_Easting",40500000.0,AUTHORITY["Esri","100001"]],PARAMETER["False_Northing",0.0,AUTHORITY["Esri","100002"]],PARAMETER["Central_Meridian",120.0,AUTHORITY["Esri","100010"]],PARAMETER["Scale_Factor",1.0,AUTHORITY["Esri","100003"]],PARAMETER["Latitude_Of_Origin",0.0,AUTHORITY["Esri","100021"]],UNIT["Meter",1.0,AUTHORITY["EPSG","9001"]],AUTHORITY["EPSG","2364"]]</SRS>
  <PAMRasterBand band="1">
    <Description>result2022</Description>
    <Histograms>
      <HistItem>
        <HistMin>0</HistMin>
        <HistMax>2</HistMax>
        <BucketCount>256</BucketCount>
        <IncludeOutOfRange>1</IncludeOutOfRange>
        <Approximate>0</Approximate>
        <HistCounts>1961|0|0|0|0|0|0|0|0|0|0|0|0|0|0|0|0|0|0|0|0|0|0|0|0|0|0|0|0|0|0|0|0|0|0|0|0|0|0|0|0|0|0|0|0|0|0|0|0|0|0|0|0|0|0|0|0|0|0|0|0|0|0|0|0|0|0|0|0|0|0|0|0|0|0|0|0|0|0|0|0|0|0|0|0|0|0|0|0|0|0|0|0|0|0|0|0|0|0|0|0|0|0|0|0|0|0|0|0|0|0|0|0|0|0|0|0|0|0|0|0|0|0|0|0|0|0|2481|0|0|0|0|0|0|0|0|0|0|0|0|0|0|0|0|0|0|0|0|0|0|0|0|0|0|0|0|0|0|0|0|0|0|0|0|0|0|0|0|0|0|0|0|0|0|0|0|0|0|0|0|0|0|0|0|0|0|0|0|0|0|0|0|0|0|0|0|0|0|0|0|0|0|0|0|0|0|0|0|0|0|0|0|0|0|0|0|0|0|0|0|0|0|0|0|0|0|0|0|0|0|0|0|0|0|0|0|0|0|0|0|0|0|0|0|0|0|0|0|0|0|0|0|0|0|0|1696</HistCounts>
      </HistItem>
    </Histograms>
    <Metadata domain="IMAGE_STRUCTURE">
      <MDI key="NBITS">2</MDI>
    </Metadata>
    <Metadata>
      <MDI key="STATISTICS_MEDIAN">nan</MDI>
      <MDI key="STATISTICS_SKIPFACTORX">1</MDI>
      <MDI key="STATISTICS_SKIPFACTORY">1</MDI>
    </Metadata>
  </PAMRasterBand>
</PAMDataset>
